# Supplementary material for: Di-μ2-methano­lato-bis­(μ-4-methyl-5-sulfanyl­idene-4,5-dihydro-1H-1,2,4-triazolido-κ2 N 1:N 2)di-μ3-oxido-tetra­kis­[dimethyl­tin(IV)]
Source: Acta Crystallogr Sect E Struct Rep Online. 2011 Jan 22;67(Pt 2):m242. doi: 10.1107/S1600536811001905 (PMC3051439; doi:10.1107/S1600536811001905)
Supplement: Supplementary file 1 [file e-67-0m242-sup1.cif]

##############################################################################
###                                                                        ###
###        Electronic paper (Acta Crystallographica Section E)             ###
###                                                                        ###
##############################################################################
#                                                                            #
# This CIF contains the data in a paper accepted for publication in Acta     #
# Crystallographica Section E. It conforms to the requirements of Notes      #
# for Authors for Section E, and has been peer reviewed under the auspices   #
# of the IUCr Commission on Journals.                                        #
#                                                                            #
# Full details of the Crystallographic Information File format               #
# are given in the paper "The Crystallographic Information File (CIF):       #
# a New Standard Archive File for Crystallography" by S. R. Hall, F. H.      #
# Allen and I. D. Brown [Acta Cryst. (1991), A47, 655-685].                  #
#                                                                            #
# The current version of the core CIF dictionary is obtainable from          #
# ftp://ftp.iucr.org/pub/cif_core.dic. The current version number is 2.4.    #
#                                                                            #
# Software is freely available for graphical display of the structure(s) in  #
# this CIF.  For information consult the CIF home page http://www.iucr.org/  #
# cif/home.html                                                              #
#                                                                            #
# This file may be used for bona fide research purposes within the           #
# scientific community so long as proper attribution is given to the journal # 
# article from which it was obtained.                                        #
#                                                                            #
##############################################################################
                                             
data_global
_audit_creation_method     SHELXL-97
_journal_date_recd_electronic     2011-01-09
_journal_date_accepted     2011-01-12
_journal_name_full     'Acta Crystallographica, Section E'
_journal_year     2011
_journal_volume     67
_journal_issue      2
_journal_page_first     m242
_journal_page_last     m242
_journal_paper_category     QM
_journal_coeditor_code     XU5141
_publ_contact_author
;
     Dr. Seik Weng Ng
     Department of Chemistry
     University of Malaya
     50603 Kuala Lumpur
     Malaysia
;
_publ_contact_author_email     seikweng@um.edu.my
_publ_contact_author_fax     '03 7967 4193'
_publ_contact_author_phone     '03 7967 6778'
_publ_section_title
;\
Di-\m~2~-methanolato-bis(\m-4-methyl-5-sulfanylidene-4,5-dihydro-1<i>H</i>-1,2,\
4-triazolido-\k^2^<i>N</i>^1^:<i>N</i>^2^)di-\m~3~-oxido-\
tetrakis[dimethyltin(IV)]
;
loop_
    _publ_author_name
    _publ_author_address
    'Najafi, Ezzatollah'
;
Department of Chemistry
General Campus
Shahid Beheshti University
Tehran 1983963113
Iran
;
    'Amini, Mostafa M.'
;
Department of Chemistry
General Campus
Shahid Beheshti University
Tehran 1983963113
Iran
;
    'Ng, Seik Weng'
;
Department of Chemistry
University of Malaya
50603 Kuala Lumpur
Malaysia
;
_publ_section_synopsis     .
data_I
_audit_creation_method     SHELXL-97
_chemical_name_systematic
;
Di-\m~2~-methanolato-bis(\m-4-methyl-5-sulfanylidene-4,5-dihydro-1<i>H</i>-
1,2,4-triazolido-\k^2^<i>N</i>^1^:<i>N</i>^2^)di-\m~3~-oxido-
tetrakis[dimethyltin(IV)]
;
_chemical_name_common     ?
_chemical_formula_moiety     'C16 H38 N6 O4 S2 Sn4'
_chemical_formula_sum     'C16 H38 N6 O4 S2 Sn4'
_chemical_formula_iupac     '[Sn4 (C H3)8 (C3 H4 N3 S)2 (C H3 O)2 O2]'
_chemical_formula_weight     917.40
_chemical_melting_point     ?
_symmetry_cell_setting     triclinic
_symmetry_space_group_name_H-M     'P -1'
_symmetry_space_group_name_Hall     '-P 1'
loop_
    _symmetry_equiv_pos_as_xyz
    'x, y, z'
    '-x, -y, -z'
_cell_length_a     7.3693(6)
_cell_length_b     9.3457(8)
_cell_length_c     11.9930(9)
_cell_angle_alpha     71.681(7)
_cell_angle_beta     76.780(6)
_cell_angle_gamma     77.118(7)
_cell_volume     753.07(11)
_cell_formula_units_Z     1
_cell_measurement_reflns_used     3945
_cell_measurement_theta_min     2.3
_cell_measurement_theta_max     29.2
_cell_measurement_temperature     100(2)
_exptl_crystal_description     Block
_exptl_crystal_colour     Colorless
_exptl_crystal_size_max     0.30
_exptl_crystal_size_mid     0.25
_exptl_crystal_size_min     0.20
_exptl_crystal_density_diffrn     2.023
_exptl_crystal_density_meas     ?
_exptl_crystal_density_method     'not measured'
_exptl_crystal_F_000     440
_exptl_absorpt_coefficient_mu     3.447
_exptl_absorpt_correction_type     multi-scan
_exptl_absorpt_process_details     '(CrysAlis PRO; Agilent, 2010)'
_exptl_absorpt_correction_T_min     0.4245
_exptl_absorpt_correction_T_max     0.5456
_diffrn_ambient_temperature     100(2)
_diffrn_radiation_type     MoK\a
_diffrn_radiation_wavelength     0.71073
_diffrn_radiation_source     'SuperNova (Mo) X-ray Source'
_diffrn_radiation_monochromator     Mirror
_diffrn_measurement_device_type
                  'Agilent SuperNova Dual diffractometer with an Atlas detector'
_diffrn_measurement_method     \w
_diffrn_detector_area_resol_mean     10.4041
_diffrn_reflns_number     5805
_diffrn_reflns_av_R_equivalents     0.0287
_diffrn_reflns_av_sigmaI/netI     0.0465
_diffrn_reflns_theta_min     2.33
_diffrn_reflns_theta_max     27.50
_diffrn_reflns_theta_full     27.50
_diffrn_measured_fraction_theta_max     0.960
_diffrn_measured_fraction_theta_full     0.960
_diffrn_reflns_limit_h_min     -7
_diffrn_reflns_limit_h_max     9
_diffrn_reflns_limit_k_min     -12
_diffrn_reflns_limit_k_max     11
_diffrn_reflns_limit_l_min     -14
_diffrn_reflns_limit_l_max     15
_diffrn_standards_number     0
_diffrn_standards_interval_count     0
_diffrn_standards_interval_time     0
_diffrn_standards_decay_%     0
_reflns_number_total     3328
_reflns_number_gt     2919
_reflns_threshold_expression     I>2\s(I)
_refine_ls_structure_factor_coef     Fsqd
_refine_ls_matrix_type     full
_refine_ls_R_factor_all     0.0315
_refine_ls_R_factor_gt     0.0238
_refine_ls_wR_factor_gt     0.0433
_refine_ls_wR_factor_ref     0.0465
_refine_ls_goodness_of_fit_ref     0.975
_refine_ls_restrained_S_all     0.975
_refine_ls_number_reflns     3328
_refine_ls_number_parameters     152
_refine_ls_number_restraints     0
_refine_ls_hydrogen_treatment     constr
_refine_ls_weighting_scheme     calc
_refine_ls_weighting_details
                 'calc w=1/[\s^2^(Fo^2^)+(0.0144P)^2^] where P=(Fo^2^+2Fc^2^)/3'
_atom_sites_solution_hydrogens     geom
_atom_sites_solution_primary     direct
_atom_sites_solution_secondary     difmap
_refine_ls_shift/su_max     0.001
_refine_ls_shift/su_mean     0.001
_refine_diff_density_max     0.834
_refine_diff_density_min     -0.767
_refine_ls_extinction_method     'SHELXL97 (Sheldrick, 2008)'
_refine_ls_extinction_coef     0.0086(3)
_refine_ls_extinction_expression
                                  'Fc^*^=kFc[1+0.001xFc^2^\l^3^/sin(2\q)]^-1/4^'
loop_
    _atom_type_symbol
    _atom_type_description
    _atom_type_scat_dispersion_real
    _atom_type_scat_dispersion_imag
    _atom_type_scat_source
    'C' 'C' 0.0033 0.0016
                         'International Tables Vol C Tables 4.2.6.8 and 6.1.1.4'
    'H' 'H' 0.0000 0.0000
                         'International Tables Vol C Tables 4.2.6.8 and 6.1.1.4'
    'N' 'N' 0.0061 0.0033
                         'International Tables Vol C Tables 4.2.6.8 and 6.1.1.4'
    'O' 'O' 0.0106 0.0060
                         'International Tables Vol C Tables 4.2.6.8 and 6.1.1.4'
    'S' 'S' 0.1246 0.1234
                         'International Tables Vol C Tables 4.2.6.8 and 6.1.1.4'
    'Sn' 'Sn' -0.6537 1.4246
                         'International Tables Vol C Tables 4.2.6.8 and 6.1.1.4'
_computing_data_collection     'CrysAlis PRO (Agilent Technologies, 2010)'
_computing_cell_refinement     'CrysAlis PRO (Agilent Technologies, 2010)'
_computing_data_reduction     'CrysAlis PRO (Agilent Technologies, 2010)'
_computing_structure_solution     'SHELXS97 (Sheldrick, 2008)'
_computing_structure_refinement     'SHELXL97 (Sheldrick, 2008)'
_computing_molecular_graphics     'X-SEED (Barbour, 2001)'
_computing_publication_material     'publCIF (Westrip, 2010)'
loop_
    _atom_site_type_symbol
    _atom_site_label
    _atom_site_fract_x
    _atom_site_fract_y
    _atom_site_fract_z
    _atom_site_U_iso_or_equiv
    _atom_site_adp_type
    _atom_site_calc_flag
    _atom_site_refinement_flags
    _atom_site_occupancy
    _atom_site_disorder_assembly
    _atom_site_disorder_group
    Sn Sn1 0.23531(3) 0.50079(2) 0.258264(16) 0.01270(7) Uani d . 1 . .
    Sn Sn2 0.57195(3) 0.31342(2) 0.021831(16) 0.01318(7) Uani d . 1 . .
    S S1 0.14046(14) 0.21699(10) 0.54808(7) 0.0233(2) Uani d . 1 . .
    O O1 0.2321(3) 0.7285(2) 0.13758(16) 0.0188(5) Uani d . 1 . .
    O O2 0.3998(3) 0.4777(2) 0.10279(16) 0.0154(5) Uani d . 1 . .
    N N1 0.3105(4) 0.2459(3) 0.3171(2) 0.0156(6) Uani d . 1 . .
    N N2 0.4081(4) 0.1541(3) 0.2438(2) 0.0200(6) Uani d . 1 . .
    N N3 0.3234(4) 0.0093(3) 0.4248(2) 0.0170(6) Uani d . 1 . .
    C C1 -0.0559(5) 0.5013(4) 0.2716(3) 0.0196(7) Uani d . 1 . .
    H H1A -0.1291 0.5928 0.2934 0.029 Uiso calc R 1 . .
    H H1B -0.0926 0.4099 0.3329 0.029 Uiso calc R 1 . .
    H H1C -0.0808 0.5014 0.1948 0.029 Uiso calc R 1 . .
    C C2 0.3814(5) 0.5474(4) 0.3718(3) 0.0206(7) Uani d . 1 . .
    H H2A 0.3203 0.6445 0.3888 0.031 Uiso calc R 1 . .
    H H2B 0.5127 0.5542 0.3327 0.031 Uiso calc R 1 . .
    H H2C 0.3791 0.4651 0.4465 0.031 Uiso calc R 1 . .
    C C3 0.4119(5) 0.0140(4) 0.3117(3) 0.0203(7) Uani d . 1 . .
    H H3A 0.4696 -0.0738 0.2852 0.024 Uiso calc R 1 . .
    C C4 0.2588(5) 0.1574(3) 0.4269(2) 0.0158(7) Uani d . 1 . .
    C C5 0.2958(5) -0.1263(3) 0.5236(2) 0.0220(8) Uani d . 1 . .
    H H5A 0.2864 -0.1025 0.5989 0.033 Uiso calc R 1 . .
    H H5B 0.4033 -0.2079 0.5155 0.033 Uiso calc R 1 . .
    H H5C 0.1793 -0.1599 0.5231 0.033 Uiso calc R 1 . .
    C C6 0.7959(5) 0.2468(4) 0.1196(3) 0.0234(8) Uani d . 1 . .
    H H6A 0.7568 0.2827 0.1912 0.035 Uiso calc R 1 . .
    H H6B 0.9060 0.2915 0.0701 0.035 Uiso calc R 1 . .
    H H6C 0.8288 0.1351 0.1427 0.035 Uiso calc R 1 . .
    C C7 0.3661(5) 0.2266(4) -0.0232(3) 0.0218(7) Uani d . 1 . .
    H H7A 0.2444 0.2463 0.0280 0.033 Uiso calc R 1 . .
    H H7B 0.4044 0.1162 -0.0117 0.033 Uiso calc R 1 . .
    H H7C 0.3538 0.2769 -0.1068 0.033 Uiso calc R 1 . .
    C C8 0.1025(5) 0.8628(3) 0.1446(3) 0.0236(8) Uani d . 1 . .
    H H8A 0.0946 0.8810 0.2218 0.035 Uiso calc R 1 . .
    H H8B -0.0223 0.8510 0.1364 0.035 Uiso calc R 1 . .
    H H8C 0.1450 0.9496 0.0804 0.035 Uiso calc R 1 . .
loop_
    _atom_site_aniso_label
    _atom_site_aniso_U_11
    _atom_site_aniso_U_22
    _atom_site_aniso_U_33
    _atom_site_aniso_U_12
    _atom_site_aniso_U_13
    _atom_site_aniso_U_23
    Sn1 0.01333(13) 0.01317(12) 0.01025(11) -0.00160(9) -0.00007(8) -0.00313(8)
    Sn2 0.01480(13) 0.01053(11) 0.01182(11) -0.00096(9) 0.00021(8) -0.00231(8)
    S1 0.0276(5) 0.0250(4) 0.0145(4) -0.0043(4) 0.0027(3) -0.0063(3)
    O1 0.0232(14) 0.0111(10) 0.0144(10) 0.0027(10) 0.0031(9) -0.0012(8)
    O2 0.0194(13) 0.0125(10) 0.0090(9) -0.0008(9) 0.0043(9) -0.0016(8)
    N1 0.0175(16) 0.0139(13) 0.0134(12) -0.0016(11) -0.0005(11) -0.0031(10)
    N2 0.0265(18) 0.0168(14) 0.0144(12) -0.0033(13) 0.0013(12) -0.0047(11)
    N3 0.0187(16) 0.0154(13) 0.0168(12) -0.0066(12) -0.0015(11) -0.0029(10)
    C1 0.0143(19) 0.0224(17) 0.0223(16) -0.0030(14) -0.0044(14) -0.0055(13)
    C2 0.024(2) 0.0227(17) 0.0196(16) -0.0058(15) -0.0079(14) -0.0071(13)
    C3 0.027(2) 0.0149(16) 0.0173(15) -0.0011(15) 0.0006(14) -0.0065(13)
    C4 0.0167(19) 0.0150(15) 0.0151(15) -0.0033(13) -0.0060(13) -0.0004(12)
    C5 0.030(2) 0.0157(16) 0.0172(15) -0.0087(15) -0.0033(14) 0.0029(13)
    C6 0.023(2) 0.0249(18) 0.0221(17) -0.0021(15) -0.0051(15) -0.0062(14)
    C7 0.018(2) 0.0245(17) 0.0253(17) -0.0083(15) -0.0032(14) -0.0073(14)
    C8 0.028(2) 0.0155(16) 0.0206(16) 0.0016(15) 0.0046(14) -0.0057(13)
loop_
    _geom_bond_atom_site_label_1
    _geom_bond_atom_site_label_2
    _geom_bond_site_symmetry_2
    _geom_bond_distance
    _geom_bond_publ_flag
    Sn1 O2 . 2.0235(19) ?
    Sn1 C2 . 2.110(3) ?
    Sn1 C1 . 2.114(3) ?
    Sn1 O1 . 2.1637(19) ?
    Sn1 N1 . 2.239(2) ?
    Sn2 O2 2_665 2.0717(19) ?
    Sn2 O2 . 2.1014(19) ?
    Sn2 C7 . 2.110(3) ?
    Sn2 C6 . 2.110(3) ?
    Sn2 O1 2_665 2.202(2) ?
    Sn2 N2 . 2.757(3) ?
    S1 C4 . 1.702(3) ?
    O1 C8 . 1.410(4) ?
    O1 Sn2 2_665 2.202(2) ?
    O2 Sn2 2_665 2.0717(19) ?
    N1 C4 . 1.338(4) ?
    N1 N2 . 1.392(3) ?
    N2 C3 . 1.304(4) ?
    N3 C3 . 1.356(4) ?
    N3 C4 . 1.366(4) ?
    N3 C5 . 1.453(4) ?
    C1 H1A . 0.9800 ?
    C1 H1B . 0.9800 ?
    C1 H1C . 0.9800 ?
    C2 H2A . 0.9800 ?
    C2 H2B . 0.9800 ?
    C2 H2C . 0.9800 ?
    C3 H3A . 0.9500 ?
    C5 H5A . 0.9800 ?
    C5 H5B . 0.9800 ?
    C5 H5C . 0.9800 ?
    C6 H6A . 0.9800 ?
    C6 H6B . 0.9800 ?
    C6 H6C . 0.9800 ?
    C7 H7A . 0.9800 ?
    C7 H7B . 0.9800 ?
    C7 H7C . 0.9800 ?
    C8 H8A . 0.9800 ?
    C8 H8B . 0.9800 ?
    C8 H8C . 0.9800 ?
loop_
    _geom_angle_atom_site_label_1
    _geom_angle_atom_site_label_2
    _geom_angle_atom_site_label_3
    _geom_angle_site_symmetry_1
    _geom_angle_site_symmetry_3
    _geom_angle
    _geom_angle_publ_flag
    O2 Sn1 C2 . . 113.32(11) ?
    O2 Sn1 C1 . . 115.63(10) ?
    C2 Sn1 C1 . . 130.58(13) ?
    O2 Sn1 O1 . . 73.45(8) ?
    C2 Sn1 O1 . . 92.65(10) ?
    C1 Sn1 O1 . . 94.71(11) ?
    O2 Sn1 N1 . . 83.59(8) ?
    C2 Sn1 N1 . . 96.97(11) ?
    C1 Sn1 N1 . . 94.75(11) ?
    O1 Sn1 N1 . . 157.03(8) ?
    O2 Sn2 O2 2_665 . 74.62(8) ?
    O2 Sn2 C7 2_665 . 106.60(11) ?
    O2 Sn2 C7 . . 100.71(11) ?
    O2 Sn2 C6 2_665 . 109.11(11) ?
    O2 Sn2 C6 . . 99.99(10) ?
    C7 Sn2 C6 . . 142.30(13) ?
    O2 Sn2 O1 2_665 2_665 71.73(7) ?
    O2 Sn2 O1 . 2_665 146.35(8) ?
    C7 Sn2 O1 . 2_665 89.12(11) ?
    C6 Sn2 O1 . 2_665 90.78(11) ?
    O2 Sn2 N2 2_665 . 148.29(8) ?
    O2 Sn2 N2 . . 73.68(7) ?
    C7 Sn2 N2 . . 78.86(10) ?
    C6 Sn2 N2 . . 77.22(11) ?
    O1 Sn2 N2 2_665 . 139.97(7) ?
    C8 O1 Sn1 . . 128.80(18) ?
    C8 O1 Sn2 . 2_665 126.87(17) ?
    Sn1 O1 Sn2 . 2_665 102.34(8) ?
    Sn1 O2 Sn2 . 2_665 112.30(9) ?
    Sn1 O2 Sn2 . . 142.18(10) ?
    Sn2 O2 Sn2 2_665 . 105.38(8) ?
    C4 N1 N2 . . 109.3(2) ?
    C4 N1 Sn1 . . 125.19(19) ?
    N2 N1 Sn1 . . 125.43(17) ?
    C3 N2 N1 . . 105.4(2) ?
    C3 N2 Sn2 . . 139.7(2) ?
    N1 N2 Sn2 . . 114.07(17) ?
    C3 N3 C4 . . 106.5(2) ?
    C3 N3 C5 . . 127.0(3) ?
    C4 N3 C5 . . 126.5(3) ?
    Sn1 C1 H1A . . 109.5 ?
    Sn1 C1 H1B . . 109.5 ?
    H1A C1 H1B . . 109.5 ?
    Sn1 C1 H1C . . 109.5 ?
    H1A C1 H1C . . 109.5 ?
    H1B C1 H1C . . 109.5 ?
    Sn1 C2 H2A . . 109.5 ?
    Sn1 C2 H2B . . 109.5 ?
    H2A C2 H2B . . 109.5 ?
    Sn1 C2 H2C . . 109.5 ?
    H2A C2 H2C . . 109.5 ?
    H2B C2 H2C . . 109.5 ?
    N2 C3 N3 . . 111.7(3) ?
    N2 C3 H3A . . 124.2 ?
    N3 C3 H3A . . 124.2 ?
    N1 C4 N3 . . 107.2(2) ?
    N1 C4 S1 . . 126.7(2) ?
    N3 C4 S1 . . 126.0(2) ?
    N3 C5 H5A . . 109.5 ?
    N3 C5 H5B . . 109.5 ?
    H5A C5 H5B . . 109.5 ?
    N3 C5 H5C . . 109.5 ?
    H5A C5 H5C . . 109.5 ?
    H5B C5 H5C . . 109.5 ?
    Sn2 C6 H6A . . 109.5 ?
    Sn2 C6 H6B . . 109.5 ?
    H6A C6 H6B . . 109.5 ?
    Sn2 C6 H6C . . 109.5 ?
    H6A C6 H6C . . 109.5 ?
    H6B C6 H6C . . 109.5 ?
    Sn2 C7 H7A . . 109.5 ?
    Sn2 C7 H7B . . 109.5 ?
    H7A C7 H7B . . 109.5 ?
    Sn2 C7 H7C . . 109.5 ?
    H7A C7 H7C . . 109.5 ?
    H7B C7 H7C . . 109.5 ?
    O1 C8 H8A . . 109.5 ?
    O1 C8 H8B . . 109.5 ?
    H8A C8 H8B . . 109.5 ?
    O1 C8 H8C . . 109.5 ?
    H8A C8 H8C . . 109.5 ?
    H8B C8 H8C . . 109.5 ?
loop_
    _geom_torsion_atom_site_label_1
    _geom_torsion_atom_site_label_2
    _geom_torsion_atom_site_label_3
    _geom_torsion_atom_site_label_4
    _geom_torsion_site_symmetry_1
    _geom_torsion_site_symmetry_2
    _geom_torsion_site_symmetry_3
    _geom_torsion_site_symmetry_4
    _geom_torsion
    _geom_torsion_publ_flag
    O2 Sn1 O1 C8 . . . . 161.3(3) ?
    C2 Sn1 O1 C8 . . . . -85.1(3) ?
    C1 Sn1 O1 C8 . . . . 46.0(3) ?
    N1 Sn1 O1 C8 . . . . 160.0(3) ?
    O2 Sn1 O1 Sn2 . . . 2_665 -3.20(8) ?
    C2 Sn1 O1 Sn2 . . . 2_665 110.35(12) ?
    C1 Sn1 O1 Sn2 . . . 2_665 -118.56(11) ?
    N1 Sn1 O1 Sn2 . . . 2_665 -4.5(3) ?
    C2 Sn1 O2 Sn2 . . . 2_665 -82.07(13) ?
    C1 Sn1 O2 Sn2 . . . 2_665 90.87(13) ?
    O1 Sn1 O2 Sn2 . . . 2_665 3.60(9) ?
    N1 Sn1 O2 Sn2 . . . 2_665 -176.92(12) ?
    C2 Sn1 O2 Sn2 . . . . 92.7(2) ?
    C1 Sn1 O2 Sn2 . . . . -94.4(2) ?
    O1 Sn1 O2 Sn2 . . . . 178.3(2) ?
    N1 Sn1 O2 Sn2 . . . . -2.17(19) ?
    O2 Sn2 O2 Sn1 2_665 . . . -175.0(3) ?
    C7 Sn2 O2 Sn1 . . . . 80.6(2) ?
    C6 Sn2 O2 Sn1 . . . . -67.7(2) ?
    O1 Sn2 O2 Sn1 2_665 . . . -174.57(14) ?
    N2 Sn2 O2 Sn1 . . . . 5.68(17) ?
    O2 Sn2 O2 Sn2 2_665 . . 2_665 0.0 ?
    C7 Sn2 O2 Sn2 . . . 2_665 -104.44(12) ?
    C6 Sn2 O2 Sn2 . . . 2_665 107.23(12) ?
    O1 Sn2 O2 Sn2 2_665 . . 2_665 0.4(2) ?
    N2 Sn2 O2 Sn2 . . . 2_665 -179.36(12) ?
    O2 Sn1 N1 C4 . . . . 176.5(3) ?
    C2 Sn1 N1 C4 . . . . 63.7(3) ?
    C1 Sn1 N1 C4 . . . . -68.2(3) ?
    O1 Sn1 N1 C4 . . . . 177.8(2) ?
    O2 Sn1 N1 N2 . . . . -7.7(2) ?
    C2 Sn1 N1 N2 . . . . -120.5(3) ?
    C1 Sn1 N1 N2 . . . . 107.6(3) ?
    O1 Sn1 N1 N2 . . . . -6.4(4) ?
    C4 N1 N2 C3 . . . . -0.1(4) ?
    Sn1 N1 N2 C3 . . . . -176.4(2) ?
    C4 N1 N2 Sn2 . . . . -171.7(2) ?
    Sn1 N1 N2 Sn2 . . . . 11.9(3) ?
    O2 Sn2 N2 C3 2_665 . . . -177.7(3) ?
    O2 Sn2 N2 C3 . . . . -176.5(4) ?
    C7 Sn2 N2 C3 . . . . 78.7(4) ?
    C6 Sn2 N2 C3 . . . . -71.9(4) ?
    O1 Sn2 N2 C3 2_665 . . . 3.7(4) ?
    O2 Sn2 N2 N1 2_665 . . . -10.1(3) ?
    O2 Sn2 N2 N1 . . . . -8.9(2) ?
    C7 Sn2 N2 N1 . . . . -113.7(2) ?
    C6 Sn2 N2 N1 . . . . 95.6(2) ?
    O1 Sn2 N2 N1 2_665 . . . 171.27(18) ?
    N1 N2 C3 N3 . . . . -0.2(4) ?
    Sn2 N2 C3 N3 . . . . 168.0(2) ?
    C4 N3 C3 N2 . . . . 0.4(4) ?
    C5 N3 C3 N2 . . . . 178.3(3) ?
    N2 N1 C4 N3 . . . . 0.3(4) ?
    Sn1 N1 C4 N3 . . . . 176.7(2) ?
    N2 N1 C4 S1 . . . . 178.7(2) ?
    Sn1 N1 C4 S1 . . . . -5.0(4) ?
    C3 N3 C4 N1 . . . . -0.5(4) ?
    C5 N3 C4 N1 . . . . -178.4(3) ?
    C3 N3 C4 S1 . . . . -178.8(3) ?
    C5 N3 C4 S1 . . . . 3.3(5) ?
