# Supplementary material for: Di-μ2-methano­lato-bis­(μ-4-methyl-5-sulfanyl­idene-4,5-dihydro-1H-1,2,4-triazolido-κ2 N 1:N 2)di-μ3-oxido-tetra­kis­[dimethyl­tin(IV)]
Source: Acta Crystallogr Sect E Struct Rep Online. 2011 Jan 22;67(Pt 2):m242. doi: 10.1107/S1600536811001905 (PMC3051439; doi:10.1107/S1600536811001905)
Supplement: Supplementary file 2 [file e-67-0m242-Isup2.hkl]

# 
# h,k,l, Fc-squared, Fo-squared, sigma(Fo-squared) and status flag 
# 
data_I
_shelx_title '  P-1' 
_shelx_refln_list_code          4 
_shelx_F_calc_maximum      237.98 
_exptl_crystal_F_000       440.00 
_reflns_d_resolution_high  0.7697 
 
loop_ 
 _symmetry_equiv_pos_as_xyz 
 'x, y, z' 
 '-x, -y, -z' 
 
_cell_length_a     7.3693 
_cell_length_b     9.3457 
_cell_length_c    11.9930 
_cell_angle_alpha  71.681 
_cell_angle_beta   76.780 
_cell_angle_gamma  77.118 
 
_shelx_F_squared_multiplier     1.000 
 
loop_ 
 _refln_index_h 
 _refln_index_k 
 _refln_index_l 
 _refln_F_squared_calc 
 _refln_F_squared_meas 
 _refln_F_squared_sigma 
 _refln_observed_status 
   1   0   0     8724.52     8813.20    110.43 o 
   2   0   0     4171.94     4240.02    104.39 o 
   3   0   0      722.30      653.76     50.30 o 
   4   0   0      298.42      329.84     41.72 o 
   5   0   0     3919.37     3894.52    115.59 o 
   6   0   0     7740.10     7355.00    251.68 o 
   7   0   0      432.69      449.42     67.07 o 
   8   0   0        0.06      -20.03     17.47 o 
   9   0   0     1165.68     1162.79    128.35 o 
  -8   1   0      318.17      292.14     60.10 o 
  -7   1   0      276.47      291.48     55.07 o 
  -6   1   0     4272.62     4373.04    194.11 o 
  -5   1   0    10365.29     9791.72    427.32 o 
  -4   1   0       22.65       27.51     12.98 o 
  -3   1   0      379.24      366.22     38.57 o 
  -2   1   0     7546.13     7409.05    148.45 o 
  -1   1   0       23.46       25.42      6.88 o 
   0   1   0    11962.38    11860.56    118.04 o 
   1   1   0     1697.59     1601.23     51.78 o 
   2   1   0       12.67       16.81      7.33 o 
   3   1   0     4714.09     4626.80    136.41 o 
   4   1   0    12649.09    12161.97    261.47 o 
   5   1   0       64.28       67.10     17.68 o 
   6   1   0     2939.74     3018.17    160.18 o 
   7   1   0      279.03      287.16     54.84 o 
   8   1   0      128.30      188.19     46.76 o 
   9   1   0     2370.93     2415.08    185.34 o 
  -8   2   0     2409.90     2313.70    171.86 o 
  -7   2   0     3142.14     3579.63    197.50 o 
  -6   2   0      728.68      799.50     84.24 o 
  -5   2   0     1061.22     1063.75     88.87 o 
  -4   2   0      144.97      144.42     29.51 o 
  -3   2   0     4058.01     2375.88   2155.39 o 
  -2   2   0    15127.15    14407.36    236.52 o 
  -1   2   0     5661.35     5647.89    166.39 o 
   0   2   0        0.42        7.53      2.20 o 
   1   2   0       31.97       42.38      6.85 o 
   2   2   0      248.00      201.60     25.75 o 
   3   2   0     1306.34     1362.88     78.64 o 
   4   2   0    14051.55    14126.69    289.64 o 
   5   2   0      567.20      524.12     42.72 o 
   6   2   0       68.21       81.12     27.23 o 
   7   2   0     2534.52     2693.94    167.97 o 
   8   2   0      570.05      632.94     89.06 o 
   9   2   0      236.55      217.11     56.68 o 
  -8   3   0     2516.72     2758.67    192.49 o 
  -7   3   0     2227.89     2539.33    170.52 o 
  -6   3   0      153.71      213.09     45.86 o 
  -5   3   0     1276.26     1257.03    101.31 o 
  -4   3   0     6614.03     6604.08    231.98 o 
  -3   3   0      346.73      315.86     41.32 o 
  -2   3   0     6103.97     6011.32    175.45 o 
  -1   3   0     6611.05     6511.27     78.53 o 
   0   3   0     3334.13     3475.84     45.02 o 
   1   3   0     5885.20     5909.58     65.14 o 
   2   3   0    18647.46    18827.06    160.34 o 
   3   3   0        9.21        6.26     10.34 o 
   4   3   0      330.22      354.49     47.55 o 
   5   3   0      895.36      832.70     45.46 o 
   6   3   0        4.50        0.56      6.59 o 
   7   3   0     3131.81     3102.47    184.56 o 
   8   3   0     3429.33     3382.36    207.62 o 
   9   3   0      221.79      199.38     55.68 o 
  -7   4   0      349.71      361.75     67.06 o 
  -6   4   0       54.63       49.46     24.68 o 
  -5   4   0       25.05       12.64     12.46 o 
  -4   4   0     8820.86     8639.09    165.11 o 
  -3   4   0     5468.91     5279.28    117.80 o 
  -2   4   0      881.95      913.29     41.57 o 
  -1   4   0     2260.83     2376.01     77.04 o 
   0   4   0    13453.89    13705.10    105.65 o 
   1   4   0     3110.12     3056.92     51.95 o 
   2   4   0    15869.34    16025.22    193.09 o 
   3   4   0     2658.40     2722.94     83.01 o 
   4   4   0      449.85      438.82     31.31 o 
   5   4   0     4240.86     4095.33    187.41 o 
   6   4   0     2932.72     2989.23    171.07 o 
   7   4   0      947.91      869.93    100.37 o 
   8   4   0     1848.23     1808.11    154.56 o 
  -7   5   0        1.45        2.75     10.63 o 
  -6   5   0     2663.15     2739.66    119.99 o 
  -5   5   0     1944.96     2009.63     89.64 o 
  -4   5   0     2872.36     2893.13     97.58 o 
  -3   5   0     2671.69     2648.86     83.67 o 
  -2   5   0        3.29        5.38      3.36 o 
  -1   5   0     3757.30     3612.17     59.90 o 
   0   5   0    13713.99    13508.20    128.28 o 
   1   5   0      934.87      987.44     36.12 o 
   2   5   0     1672.83     1700.26     60.89 o 
   3   5   0      279.43      307.69     26.42 o 
   4   5   0     1955.80     1933.81     69.97 o 
   5   5   0     2619.99     2542.80    154.46 o 
   6   5   0     9960.70     9780.94    329.36 o 
   7   5   0       63.87       66.33     28.54 o 
   8   5   0       11.28       13.95     13.82 o 
  -7   6   0       13.46       32.11     23.13 o 
  -6   6   0     5072.87     5147.96    158.11 o 
  -5   6   0     2292.37     2476.72    121.91 o 
  -4   6   0        2.18       17.77      8.38 o 
  -3   6   0      404.66      439.08     35.64 o 
  -2   6   0      973.10     1009.77     50.46 o 
  -1   6   0        0.71        6.67      4.01 o 
   0   6   0    10698.35    11070.84    125.68 o 
   1   6   0     6673.62     6675.57    173.04 o 
   2   6   0        0.26        8.76      7.09 o 
   3   6   0     2408.84     2336.15     74.10 o 
   4   6   0     4039.16     3935.32    132.37 o 
   5   6   0      841.89      793.49     90.75 o 
   6   6   0     2488.20     2537.00    174.62 o 
   7   6   0       74.60       54.91     26.46 o 
   8   6   0       67.96       81.10     34.25 o 
  -6   7   0      485.77      501.27     80.05 o 
  -5   7   0      694.44      743.04     56.06 o 
  -4   7   0        1.43        2.90      4.64 o 
  -3   7   0      542.27      548.10     41.37 o 
  -2   7   0     6531.36     6842.68    139.14 o 
  -1   7   0     1951.27     1915.97     61.72 o 
   0   7   0      823.39      842.68     33.36 o 
   1   7   0      294.60      296.72     20.47 o 
   2   7   0      279.82      257.22     24.53 o 
   3   7   0     3987.83     3743.76    133.07 o 
   4   7   0     4684.59     5009.06    231.31 o 
   5   7   0      180.24      176.90     46.02 o 
   6   7   0       18.71       14.85     15.20 o 
   7   7   0      884.75     1010.21    122.52 o 
  -5   8   0        0.12      -14.78     20.29 o 
  -4   8   0     1524.08     1542.33    130.30 o 
  -3   8   0        0.52        3.73      7.10 o 
  -2   8   0     6924.53     6870.58    169.86 o 
  -1   8   0     1307.69     1361.61     63.02 o 
   0   8   0      353.56      316.24     23.87 o 
   1   8   0     2512.35     2452.83    130.66 o 
   2   8   0     3850.52     3645.66    179.48 o 
   3   8   0       88.18       82.60     19.57 o 
   4   8   0     2094.80     2334.89    168.78 o 
   5   8   0      497.15      603.41     89.10 o 
   6   8   0        4.37       20.82     18.22 o 
   7   8   0     2199.42     2080.62    183.71 o 
  -4   9   0     4589.67     4654.75    237.77 o 
  -3   9   0     1538.82     1556.65    130.41 o 
  -2   9   0       13.47       26.74     17.77 o 
  -1   9   0       22.51       32.73     11.12 o 
   0   9   0      166.29      108.58     18.48 o 
   1   9   0     1209.15     1194.05    103.66 o 
   2   9   0     7851.46     7429.27    192.59 o 
   3   9   0     1119.29     1139.80    104.95 o 
   4   9   0      383.62      418.16     50.17 o 
   5   9   0     1094.40     1288.65    137.72 o 
   6   9   0     1166.25     1008.19    127.56 o 
  -3  10   0     1422.22     1307.90    125.81 o 
  -2  10   0      129.12      130.51     38.54 o 
  -1  10   0      335.06      309.30     58.53 o 
   0  10   0     2836.03     2951.43    173.68 o 
   1  10   0       93.36      126.35     36.99 o 
   2  10   0     1532.53     1405.42    120.01 o 
   3  10   0      104.21      122.81     36.24 o 
   4  10   0        0.38      -18.80     12.53 o 
   5  10   0     2052.43     2101.81    186.29 o 
  -1  11   0      186.26      204.40     49.71 o 
   0  11   0     4093.24     4021.67    214.03 o 
   1  11   0      479.03      495.63     74.77 o 
   2  11   0        6.68       16.37     15.69 o 
   3  11   0      335.41      304.49     59.97 o 
   4  11   0      310.02      329.30     64.82 o 
  -3 -11   1     1964.22     1904.98    150.14 o 
  -2 -11   1      819.81      714.62     89.06 o 
  -1 -11   1       54.21       82.96     33.43 o 
   0 -11   1      768.94      660.00     85.78 o 
  -4 -10   1     1231.69     1446.48    153.35 o 
  -3 -10   1       14.47       23.74     17.61 o 
  -2 -10   1       50.69       57.49     24.00 o 
  -1 -10   1      111.82      148.70     38.22 o 
   0 -10   1      494.94      444.64     66.95 o 
   1 -10   1     4333.42     4311.48    209.69 o 
   2 -10   1      374.10      280.12     55.41 o 
  -5  -9   1     1392.63     1602.63    155.85 o 
  -4  -9   1     2911.50     3109.96    211.10 o 
  -3  -9   1        9.21       21.58     14.92 o 
  -2  -9   1      931.35      766.63     83.01 o 
  -1  -9   1     5613.91     5546.33    142.64 o 
   0  -9   1       55.56       50.01     13.51 o 
   1  -9   1     1246.36     1226.26     65.80 o 
   2  -9   1      165.81      181.25     42.39 o 
   3  -9   1       20.79       20.39     14.32 o 
   4  -9   1     1820.91     1732.43    142.19 o 
  -6  -8   1     1960.87     2080.11    176.10 o 
  -5  -8   1      620.47      662.30     94.50 o 
  -4  -8   1      160.51      141.90     44.54 o 
  -3  -8   1     1222.30     1294.32    105.84 o 
  -2  -8   1     1371.84     1343.16     72.46 o 
  -1  -8   1     8291.81     8349.78    167.50 o 
   0  -8   1     1515.46     1534.73     56.90 o 
   1  -8   1      148.72      125.34     16.46 o 
   2  -8   1       61.24       94.10     32.61 o 
   3  -8   1     1275.16     1281.68     69.08 o 
   4  -8   1      199.11      168.14     44.36 o 
   5  -8   1     2150.33     1871.49    149.17 o 
  -7  -7   1     1800.24     1845.85    168.02 o 
  -6  -7   1     2639.83     2953.54    200.74 o 
  -5  -7   1       62.72       69.52     30.72 o 
  -4  -7   1      762.75      816.23     94.14 o 
  -3  -7   1     3991.91     3820.99    186.71 o 
  -2  -7   1      594.23      573.41     41.81 o 
  -1  -7   1      759.82      770.00     34.81 o 
   0  -7   1      882.67      870.81     36.17 o 
   1  -7   1      117.22      107.80     13.10 o 
   2  -7   1     3036.04     3067.39     97.67 o 
   3  -7   1     9629.63     9852.10    185.26 o 
   4  -7   1       36.91       45.93     13.53 o 
   5  -7   1      209.25      173.47     28.32 o 
   6  -7   1      129.86       58.94     28.21 o 
  -8  -6   1     1228.37     1299.06    142.38 o 
  -7  -6   1       68.51      106.05     37.37 o 
  -6  -6   1        5.37       30.02     19.45 o 
  -5  -6   1      204.13      196.14     46.28 o 
  -4  -6   1       39.86       41.99     20.74 o 
  -3  -6   1     6663.40     6404.59    111.33 o 
  -2  -6   1     4881.33     4780.28    122.67 o 
  -1  -6   1      538.58      586.49     32.29 o 
   0  -6   1      915.23      867.49     37.89 o 
   1  -6   1     5835.14     5800.70    123.93 o 
   2  -6   1       85.25       87.06     16.01 o 
   3  -6   1     3401.99     3383.97    102.83 o 
   4  -6   1      314.64      352.31     35.50 o 
   5  -6   1      147.28      137.62     24.11 o 
   6  -6   1     1631.70     1641.20     89.87 o 
   7  -6   1     1902.39     1809.60    108.06 o 
  -8  -5   1     1273.74     1374.15    142.94 o 
  -7  -5   1        1.08      -15.68     14.26 o 
  -6  -5   1      197.84      207.45     48.35 o 
  -5  -5   1     6765.35     7224.24    269.05 o 
  -4  -5   1     3841.54     3630.15     98.91 o 
  -3  -5   1     3233.12     3331.49    111.00 o 
  -2  -5   1      706.75      688.83     35.51 o 
  -1  -5   1       89.83       96.67     12.25 o 
   0  -5   1     7274.11     7244.34    102.08 o 
   1  -5   1    12870.83    12815.23    122.90 o 
   2  -5   1     1490.76     1401.40     50.11 o 
   3  -5   1       67.46       68.75     14.36 o 
   4  -5   1      184.89      139.01     38.18 o 
   5  -5   1      230.81      219.71     29.81 o 
   6  -5   1     2455.61     2567.60    111.35 o 
   7  -5   1     4679.41     4716.01    163.44 o 
  -8  -4   1      133.78      134.15     46.76 o 
  -7  -4   1     1008.71     1116.37    115.93 o 
  -6  -4   1       52.33       39.77     21.40 o 
  -5  -4   1     8574.17     9121.67    288.00 o 
  -4  -4   1     4519.18     4341.27    119.47 o 
  -3  -4   1        5.64        5.89      3.59 o 
  -2  -4   1     6786.04     7147.76    106.71 o 
  -1  -4   1     8347.39     8751.59     94.22 o 
   0  -4   1       28.19       34.40      5.80 o 
   1  -4   1    12602.82    12878.74    112.47 o 
   2  -4   1     5680.11     5746.39    109.65 o 
   3  -4   1       60.84       49.44     10.72 o 
   4  -4   1     5022.01     4860.34    124.46 o 
   5  -4   1     4543.01     4461.56    131.15 o 
   6  -4   1      340.35      350.94     40.67 o 
   7  -4   1      708.43      679.02     61.40 o 
   8  -4   1       42.79       52.67     19.00 o 
  -8  -3   1       35.96       22.42     20.93 o 
  -7  -3   1     6105.91     6264.90    269.24 o 
  -6  -3   1     2290.40     2398.94    152.47 o 
  -5  -3   1      959.91      900.14     85.12 o 
  -4  -3   1     3295.61     3332.93    107.46 o 
  -3  -3   1        4.06        1.14      3.75 o 
  -2  -3   1     1312.74     1391.66     44.49 o 
  -1  -3   1    27304.00    28317.20    203.20 o 
   0  -3   1     5875.71     5890.32     64.81 o 
   1  -3   1     5078.12     5273.46     63.32 o 
   2  -3   1       88.75       64.84      9.20 o 
   3  -3   1     3121.60     3189.68    106.76 o 
   4  -3   1     3799.34     3898.48    163.04 o 
   5  -3   1     6968.89     6875.33    233.31 o 
   6  -3   1      747.41      748.77     83.62 o 
   7  -3   1        0.64       12.22     11.84 o 
   8  -3   1      554.92      571.95     86.25 o 
  -8  -2   1        5.41      -11.90     19.31 o 
  -7  -2   1     2744.66     2773.45    174.73 o 
  -6  -2   1     4495.33     4376.79    200.90 o 
  -5  -2   1      363.00      345.72     53.58 o 
  -4  -2   1       13.28       27.20     12.78 o 
  -3  -2   1     7538.68     7732.52    196.48 o 
  -2  -2   1      375.84      404.69     26.78 o 
  -1  -2   1    16767.93    16427.99    159.86 o 
   0  -2   1     4501.63     4518.43     50.22 o 
   1  -2   1      296.25      320.48     15.41 o 
   2  -2   1     7017.66     6855.55    106.99 o 
   3  -2   1     7468.23      970.65   3649.48 o 
   4  -2   1        9.99       10.29      8.91 o 
   5  -2   1     1140.83     1072.90     62.39 o 
   6  -2   1        0.07       22.57     14.31 o 
   7  -2   1      521.55      552.65     76.02 o 
   8  -2   1     2421.33     2535.65    177.36 o 
  -8  -1   1     1796.66     1720.18    147.99 o 
  -7  -1   1      253.18      274.82     55.25 o 
  -6  -1   1     2050.41     2035.05    134.75 o 
  -5  -1   1       94.71      130.83     22.00 o 
  -4  -1   1      823.19      841.36     69.80 o 
  -3  -1   1    22752.66    23360.99    331.90 o 
  -2  -1   1      990.88      922.35     53.76 o 
  -1  -1   1       18.85       24.64      6.60 o 
   0  -1   1     1732.24     1771.14     24.47 o 
   1  -1   1      613.56      614.45     32.85 o 
   2  -1   1      308.08      273.36     19.03 o 
   3  -1   1    17761.44    17618.11    191.61 o 
   4  -1   1     2210.09     2118.44    104.66 o 
   5  -1   1        1.30        4.22      5.22 o 
   6  -1   1     3751.96     3774.70    176.62 o 
   7  -1   1     2014.95     2163.49    146.81 o 
   8  -1   1     1124.06     1101.73    114.65 o 
   9  -1   1     1108.88     1181.16    127.96 o 
  -8   0   1     2748.53     3018.07    195.25 o 
  -7   0   1      243.28      190.28     45.12 o 
  -6   0   1      509.67      489.96     66.25 o 
  -5   0   1     9297.92     9493.13    230.70 o 
  -4   0   1      836.43      783.21     66.67 o 
  -3   0   1     7826.78     7756.70    183.88 o 
  -2   0   1     2108.57     2007.53     76.70 o 
  -1   0   1     1203.96     1240.66     45.01 o 
   2   0   1     9635.73     9960.55    108.65 o 
   3   0   1     3270.17     3341.74     76.88 o 
   4   0   1       67.40       64.08     12.29 o 
   5   0   1       27.99       24.67      9.18 o 
   6   0   1     6035.96     6043.89    221.45 o 
   7   0   1     4259.90     4620.02    212.53 o 
   8   0   1       47.78       51.67     22.47 o 
   9   0   1        0.53      -18.28     19.58 o 
  -8   1   1      903.54      915.30    108.34 o 
  -7   1   1       60.04       78.91     29.30 o 
  -6   1   1      325.74      357.45     56.86 o 
  -5   1   1     7858.25     7776.83    241.25 o 
  -4   1   1     9303.40     9301.36    236.09 o 
  -3   1   1      173.00      182.69     28.27 o 
  -2   1   1       28.78       24.77      9.03 o 
  -1   1   1     4536.35     4560.20     95.88 o 
   0   1   1     6050.03     6118.56     89.45 o 
   1   1   1    51414.65    52246.96    352.93 o 
   2   1   1      151.87      156.68     13.32 o 
   3   1   1     1712.32     1780.06     56.35 o 
   4   1   1     7554.00     5478.96   2063.69 o 
   5   1   1     3633.65     3714.43    109.17 o 
   6   1   1      400.97      454.54     61.46 o 
   7   1   1     4418.94     4376.50    207.59 o 
   8   1   1      254.03      250.66     54.44 o 
   9   1   1        0.68       -5.11     12.39 o 
  -8   2   1       91.38      135.92     42.55 o 
  -7   2   1     1343.02     1370.74    123.03 o 
  -6   2   1     1767.52     1875.17    132.68 o 
  -5   2   1     1434.49     1362.86    102.43 o 
  -4   2   1     7597.03     7332.83    153.39 o 
  -3   2   1      352.43      292.90     38.01 o 
  -2   2   1     4389.87     4405.21    128.12 o 
  -1   2   1    35648.13    36937.16    353.47 o 
   0   2   1     6131.53     6204.61    119.58 o 
   1   2   1      690.12      652.57     38.17 o 
   2   2   1     3227.42     3392.82     99.91 o 
   3   2   1       70.00      102.63     35.76 o 
   4   2   1     5664.66     5605.37    120.36 o 
   5   2   1    12477.35    12310.97    203.33 o 
   6   2   1      382.35      488.73     63.07 o 
   7   2   1      610.28      459.92     68.09 o 
   8   2   1      883.21      940.42    105.62 o 
   9   2   1      127.81      159.20     47.97 o 
  -8   3   1        8.08       20.05     21.76 o 
  -7   3   1     4702.62     5072.57    244.59 o 
  -6   3   1     4066.70     3957.14    198.72 o 
  -5   3   1      228.73      232.76     44.10 o 
  -4   3   1        3.49       10.60      7.11 o 
  -3   3   1     2159.61     2161.99    167.42 o 
  -2   3   1      565.95      509.09     47.65 o 
  -1   3   1     8721.44     8276.89     92.40 o 
   0   3   1     8665.42     8598.00     63.48 o 
   1   3   1      145.40      152.61     13.42 o 
   2   3   1      806.01      742.78     52.18 o 
   3   3   1     9754.67     9808.57    216.89 o 
   4   3   1      121.37       97.63     24.67 o 
   5   3   1     4418.81     4453.91    102.68 o 
   6   3   1        9.49       22.11     14.44 o 
   7   3   1        0.16       -4.97      8.40 o 
   8   3   1     3088.88     3284.08    200.44 o 
   9   3   1     1458.17     1462.43    144.80 o 
  -7   4   1     1159.17     1205.61     95.65 o 
  -6   4   1      531.22      563.26     54.89 o 
  -5   4   1       41.50       26.24     16.29 o 
  -4   4   1     2188.29     2246.11    131.59 o 
  -3   4   1    12560.09    12435.51    286.19 o 
  -2   4   1     2243.69     2301.03     63.82 o 
  -1   4   1     1626.31     1537.41     43.98 o 
   0   4   1      153.86      144.08      8.96 o 
   1   4   1     3340.56     3422.05     62.94 o 
   2   4   1     7064.35     6995.98    130.46 o 
   3   4   1    22477.78    23220.85    262.06 o 
   4   4   1      231.56      258.17     28.92 o 
   5   4   1       36.72       36.18     16.60 o 
   6   4   1     1079.00     1138.54    102.36 o 
   7   4   1      274.22      261.74     54.01 o 
   8   4   1     1279.12     1237.55    124.64 o 
   9   4   1     2225.83     2275.69    182.94 o 
  -7   5   1      113.21      140.53     28.06 o 
  -6   5   1        1.62        3.52     16.26 o 
  -5   5   1      822.44      835.80     57.09 o 
  -4   5   1      535.27      478.14     38.96 o 
  -3   5   1    10125.21    10000.12    211.47 o 
  -2   5   1     7059.96     7150.98    117.76 o 
  -1   5   1      299.58      296.09     21.29 o 
   0   5   1     5704.04     5724.50     74.59 o 
   1   5   1    10637.42    10452.99    144.94 o 
   2   5   1      583.07      585.66     37.25 o 
   3   5   1     7009.01     7082.32    144.30 o 
   4   5   1      729.11      715.39     41.32 o 
   5   5   1        3.48       10.06     10.30 o 
   6   5   1     2182.83     2319.19    153.81 o 
   7   5   1     4144.78     4216.53    223.07 o 
   8   5   1        1.94       20.16     18.58 o 
  -6   6   1       22.26       10.14      8.96 o 
  -5   6   1     5349.26     5360.06    150.48 o 
  -4   6   1     4344.51     4413.67    120.56 o 
  -3   6   1      955.91      942.84     49.99 o 
  -2   6   1      333.33      331.49     26.61 o 
  -1   6   1      500.43      508.52     27.45 o 
   0   6   1     1277.81     1257.40     41.90 o 
   1   6   1    11601.43    11392.73    160.02 o 
   2   6   1     5044.63     5095.21    109.30 o 
   3   6   1       31.53       49.51     12.88 o 
   4   6   1      795.75      742.85     54.93 o 
   5   6   1     2204.23     2299.66    150.42 o 
   6   6   1     1860.23     1864.40    145.62 o 
   7   6   1     5516.97     5842.20    273.37 o 
   8   6   1       10.38       69.75     32.58 o 
  -6   7   1        0.79       -2.04     10.63 o 
  -5   7   1     2978.23     3035.17    111.53 o 
  -4   7   1     1881.18     1966.23     81.91 o 
  -3   7   1       70.24       82.66     33.57 o 
  -2   7   1     1086.27     1076.98     51.15 o 
  -1   7   1     2149.93     2178.07     68.04 o 
   0   7   1      216.19      226.87     15.62 o 
   1   7   1     4509.20     4575.52    144.70 o 
   2   7   1     1170.62     1161.55     64.42 o 
   3   7   1      871.23      863.65     55.95 o 
   4   7   1     2948.82     2986.01    111.33 o 
   5   7   1     4426.88     4462.63    223.57 o 
   6   7   1        6.62       13.27     14.84 o 
   7   7   1      179.52      116.69     44.34 o 
   8   7   1      123.85      110.51     47.09 o 
  -5   8   1       44.44       44.80     26.20 o 
  -4   8   1      152.96      166.75     44.29 o 
  -3   8   1      514.71      521.10     78.68 o 
  -2   8   1      136.24      140.77     19.58 o 
  -1   8   1     8404.28     8705.95    150.74 o 
   0   8   1     2733.49     2739.99     72.18 o 
   1   8   1       12.79        2.01      6.53 o 
   2   8   1     1358.82     1386.54    108.15 o 
   3   8   1     1155.12     1130.10     66.93 o 
   4   8   1     1014.44     1093.37     90.15 o 
   5   8   1     2191.74     2397.24    173.95 o 
   6   8   1      767.85      736.64    100.65 o 
   7   8   1      215.81      226.86     59.67 o 
  -4   9   1       48.95       54.85     27.89 o 
  -3   9   1     4016.27     4052.84    215.31 o 
  -2   9   1      438.06      464.86     70.14 o 
  -1   9   1     1752.82     1889.73    137.31 o 
   0   9   1       33.63      131.80     34.73 o 
   1   9   1      142.71      123.75     34.57 o 
   2   9   1     2969.07     2910.60    103.36 o 
   3   9   1     6491.51     6068.43    448.36 o 
   4   9   1      398.42      426.53     50.17 o 
   5   9   1      565.77      639.09     95.86 o 
   6   9   1        9.71       37.93     26.46 o 
  -3  10   1     4063.98     4050.25    224.58 o 
  -2  10   1     1604.31     1488.23    132.20 o 
  -1  10   1       55.57       22.44     17.03 o 
   0  10   1      159.01      175.98     42.86 o 
   1  10   1     1154.48     1129.02    108.62 o 
   2  10   1       28.51       18.35     16.47 o 
   3  10   1     5103.38     5047.43    234.41 o 
   4  10   1      576.42      559.44     80.95 o 
   5  10   1        4.00        7.96     16.17 o 
  -1  11   1       68.71       66.57     31.18 o 
   0  11   1      559.00      496.72     77.86 o 
   1  11   1     3791.17     3560.98    203.22 o 
   2  11   1      514.98      435.89     71.18 o 
   3  11   1      385.98      363.26     65.79 o 
   4  11   1        9.04       -0.18     11.73 o 
  -3 -10   2       62.10       53.81     24.95 o 
  -2 -10   2      496.61      495.18     69.10 o 
  -1 -10   2      245.00      221.35     46.35 o 
   0 -10   2        0.03       -6.37      8.70 o 
   1 -10   2     1038.42      839.41     91.26 o 
   2 -10   2     3212.81     2871.96    173.15 o 
  -5  -9   2        3.61      -35.01     28.39 o 
  -4  -9   2     2690.27     2796.14    203.97 o 
  -3  -9   2     2341.91     2276.11    146.34 o 
  -2  -9   2       66.20       78.02     27.30 o 
  -1  -9   2      246.43      288.13     60.77 o 
   0  -9   2     2396.37     2331.87     94.58 o 
   1  -9   2      127.30      129.12     32.36 o 
   2  -9   2     3570.89     3502.81    119.40 o 
   3  -9   2      434.30      400.57     64.10 o 
   4  -9   2       81.18       79.96     31.80 o 
  -6  -8   2     3123.58     3041.40    217.19 o 
  -5  -8   2     1611.61     1847.33    161.63 o 
  -4  -8   2     1186.45     1407.85    136.07 o 
  -3  -8   2     2493.21     2237.69    138.54 o 
  -2  -8   2      112.96      105.41     29.52 o 
  -1  -8   2     1367.00     1306.14     56.76 o 
   0  -8   2    10429.15    10627.50    194.92 o 
   1  -8   2      499.59      471.89     33.53 o 
   2  -8   2      332.36      315.69     34.47 o 
   3  -8   2        2.10        3.94      5.26 o 
   4  -8   2       31.35       47.11     14.63 o 
   5  -8   2     1158.05     1066.60    111.40 o 
  -7  -7   2      109.06       76.17     36.49 o 
  -6  -7   2     2773.47     3010.37    209.08 o 
  -5  -7   2     3035.20     3221.12    203.04 o 
  -4  -7   2       25.50       65.30     30.15 o 
  -3  -7   2      919.84     1023.04    104.18 o 
  -2  -7   2     2895.75     2810.79     82.02 o 
  -1  -7   2      181.59      166.09     16.87 o 
   0  -7   2     5085.68     4816.22    132.35 o 
   1  -7   2     1375.71     1420.73     48.76 o 
   2  -7   2       19.74       20.65      9.22 o 
   3  -7   2      998.84     1007.03     63.01 o 
   4  -7   2     4772.26     4631.12    137.28 o 
   5  -7   2       18.66       10.76     20.29 o 
   6  -7   2     1312.30     1151.35    117.34 o 
  -7  -6   2     1660.08     1633.54    154.13 o 
  -6  -6   2     1526.24     1725.27    150.38 o 
  -5  -6   2     1596.47     1700.35    139.44 o 
  -4  -6   2        1.62        1.19      6.32 o 
  -3  -6   2     1179.08     1138.54     55.98 o 
  -2  -6   2     6035.98     6100.85    116.20 o 
  -1  -6   2     3029.40     2939.91     76.12 o 
   0  -6   2      590.09      610.78     33.65 o 
   1  -6   2      300.46      316.06     24.14 o 
   2  -6   2      502.82      491.32     38.20 o 
   3  -6   2     1117.67     1209.80     62.99 o 
   4  -6   2     4613.18     4740.11    134.04 o 
   5  -6   2       44.87       54.46     15.97 o 
   6  -6   2        4.64       -2.87      8.32 o 
  -8  -5   2     2392.53     2584.90    200.45 o 
  -7  -5   2     2616.94     2591.02    186.67 o 
  -6  -5   2        5.03       -7.68     10.00 o 
  -5  -5   2      128.60      118.49     35.12 o 
  -4  -5   2     2526.56     2490.21    215.02 o 
  -3  -5   2     1107.81     1087.71     65.92 o 
  -2  -5   2     4132.13     4390.13     79.71 o 
  -1  -5   2     3322.96     3265.87     75.14 o 
   0  -5   2      555.63      558.21     25.85 o 
   1  -5   2     7919.70     7859.12    113.49 o 
   2  -5   2    11594.52    11467.51    175.06 o 
   3  -5   2       13.01       21.57      8.58 o 
   4  -5   2     1016.66     1028.45     59.60 o 
   5  -5   2       38.30       42.34     14.12 o 
   6  -5   2       21.63        7.63      9.37 o 
   7  -5   2     2342.55     2216.40    112.13 o 
  -8  -4   2       12.12       24.41     20.63 o 
  -7  -4   2      537.72      694.86     93.86 o 
  -6  -4   2       83.02      102.75     33.42 o 
  -5  -4   2      184.21      188.13     43.26 o 
  -4  -4   2    14400.14    14395.43    194.89 o 
  -3  -4   2     4892.58     4896.75    164.72 o 
  -2  -4   2     2090.15     2243.39     62.84 o 
  -1  -4   2      120.28       87.75     12.04 o 
   0  -4   2     3791.96     3843.54     61.50 o 
   1  -4   2     2004.60     1954.36     51.53 o 
   2  -4   2    10886.38    10827.14    157.55 o 
   3  -4   2     2651.80     2631.70     70.79 o 
   4  -4   2        0.01        7.65      5.81 o 
   5  -4   2     1706.79     1770.30     83.01 o 
   6  -4   2     2060.33     2084.53     99.05 o 
   7  -4   2     1085.09     1166.21     80.34 o 
   8  -4   2     1774.55     1869.84    109.77 o 
  -8  -3   2      191.09      139.25     44.34 o 
  -7  -3   2       98.22      114.03     39.13 o 
  -6  -3   2     3370.29     3402.63    185.68 o 
  -5  -3   2      993.96     1064.50     95.87 o 
  -4  -3   2     5676.60     5823.24    148.23 o 
  -3  -3   2     3880.80     3988.68    111.70 o 
  -2  -3   2      489.13      499.51     24.07 o 
  -1  -3   2     5426.56     5604.10     82.12 o 
   0  -3   2    16163.76    15853.85    247.66 o 
   1  -3   2     2633.92     2548.10     45.31 o 
   2  -3   2     4666.80     4627.82     94.33 o 
   3  -3   2     2280.12     2262.30     74.04 o 
   4  -3   2      531.08      541.41     41.09 o 
   5  -3   2     4502.34     4537.14    181.06 o 
   6  -3   2     6626.32     6727.89    241.59 o 
   7  -3   2        4.48        2.01      9.43 o 
   8  -3   2       32.16       31.68     25.80 o 
  -8  -2   2       93.14       89.86     33.41 o 
  -7  -2   2       21.31       12.71     13.89 o 
  -6  -2   2     8187.93     7750.53    276.27 o 
  -5  -2   2     4142.45     4202.31    184.30 o 
  -4  -2   2        6.23       20.30     12.68 o 
  -3  -2   2       80.72      145.11     28.33 o 
  -2  -2   2      691.49      728.32     36.15 o 
  -1  -2   2       88.75       90.64     11.04 o 
   0  -2   2    38555.66    37089.08    193.07 o 
   1  -2   2     5349.66     5253.72     80.13 o 
   2  -2   2      494.55      496.28     29.36 o 
   3  -2   2     3770.69     3066.20    591.77 o 
   4  -2   2     3869.64     3858.24    146.80 o 
   5  -2   2     1145.42     1185.80     64.54 o 
   6  -2   2     3783.19     3722.69    177.57 o 
   7  -2   2      286.07      310.80     56.59 o 
   8  -2   2        6.72       11.89     11.14 o 
  -8  -1   2     1267.27     1253.08    129.22 o 
  -7  -1   2      656.92      647.81     86.43 o 
  -6  -1   2     1402.77     1377.09    114.17 o 
  -5  -1   2     4185.90     4088.81    177.47 o 
  -4  -1   2        7.66       31.22     14.73 o 
  -3  -1   2      649.49      747.02     60.04 o 
  -2  -1   2    21976.35    21468.54    293.69 o 
  -1  -1   2     4340.09     4485.85     73.41 o 
   0  -1   2     6673.48     6715.34    130.44 o 
   1  -1   2      423.80      429.62     32.26 o 
   2  -1   2      263.83      270.50     15.54 o 
   3  -1   2     7225.03     7171.35    115.71 o 
   4  -1   2    10841.87    10977.94    254.74 o 
   5  -1   2     1163.33     1183.00     61.39 o 
   6  -1   2       32.90       58.52     19.88 o 
   7  -1   2      663.63      705.50     82.06 o 
   8  -1   2      255.82      221.22     50.45 o 
   9  -1   2     1692.09     1557.06    144.63 o 
  -8   0   2     1733.18     1828.33    155.09 o 
  -7   0   2     3716.71     3711.24    204.46 o 
  -6   0   2       62.09       62.25     26.32 o 
  -5   0   2      155.53      147.70     33.88 o 
  -4   0   2     5236.57     5061.95    176.37 o 
  -3   0   2        0.21        8.96      6.96 o 
  -2   0   2    22176.76    21830.86    284.78 o 
  -1   0   2    10744.83    10496.56    233.76 o 
   0   0   2      295.98      291.14      9.98 o 
   1   0   2     3343.32     3370.68     41.31 o 
   2   0   2     2151.41     2069.04     44.08 o 
   3   0   2        2.85       41.12     24.17 o 
   4   0   2     8785.02     1406.03   4224.58 o 
   5   0   2      342.95      288.90     41.49 o 
   6   0   2      164.15      128.20     31.58 o 
   7   0   2     4999.22     4991.34    215.71 o 
   8   0   2     2011.06     2163.57    155.65 o 
   9   0   2      149.39      196.90     52.16 o 
  -8   1   2      536.67      616.90     91.13 o 
  -7   1   2     3283.13     3514.20    198.43 o 
  -6   1   2        8.29        6.58     10.07 o 
  -5   1   2     2757.22     2636.39    143.64 o 
  -4   1   2    14862.76    14182.15    302.66 o 
  -3   1   2     2022.91     2033.70     98.92 o 
  -2   1   2     1486.82     1473.29     70.82 o 
  -1   1   2     2728.98     2757.46     53.22 o 
   0   1   2     4104.88     4132.90     56.13 o 
   1   1   2     8091.42     8333.73     83.02 o 
   2   1   2    56635.84    56387.73    265.63 o 
   3   1   2     5809.58     5905.80    106.38 o 
   4   1   2     2180.52     1337.42    902.91 o 
   5   1   2      801.32      713.91     65.82 o 
   6   1   2      864.75      911.63     83.07 o 
   7   1   2     2065.00     2209.01    143.02 o 
   8   1   2     3252.88     3303.70    192.09 o 
   9   1   2      388.89      421.34     74.35 o 
  -8   2   2        0.27        1.73      6.48 o 
  -7   2   2       37.62       15.87     15.75 o 
  -6   2   2     1126.12     1192.77    107.55 o 
  -5   2   2      129.97      120.77     31.76 o 
  -4   2   2     6635.64     6670.90    210.26 o 
  -3   2   2    12233.24    11962.92    252.46 o 
  -2   2   2        6.63       14.09      8.13 o 
  -1   2   2      292.70      239.78     18.77 o 
   0   2   2    17341.17    18007.06    224.08 o 
   1   2   2      147.95      201.36     21.93 o 
   2   2   2     7800.84     8201.69    108.35 o 
   3   2   2      205.26      201.98     21.24 o 
   4   2   2       34.49        6.75     21.96 o 
   5   2   2     6104.98     6078.95    196.41 o 
   6   2   2     5394.66     5458.23    206.21 o 
   7   2   2        2.52       -7.01     15.24 o 
   8   2   2      863.36      895.03    101.55 o 
   9   2   2       29.55       26.16     21.24 o 
  -8   3   2      265.48      332.87     69.48 o 
  -7   3   2      102.16       82.99     31.08 o 
  -6   3   2     3750.09     3992.41    203.74 o 
  -5   3   2     4620.50     4721.10    201.91 o 
  -4   3   2     1066.29     1121.37     64.25 o 
  -3   3   2     3594.30     3670.90    104.36 o 
  -2   3   2      411.55      339.95     28.41 o 
  -1   3   2     2629.11     2759.48    103.31 o 
   0   3   2    22247.94    23584.11    300.49 o 
   1   3   2      355.22      332.35     32.70 o 
   2   3   2        0.65        0.05      4.99 o 
   3   3   2      184.34      186.13     27.95 o 
   4   3   2     2095.63     2141.21    108.17 o 
   5   3   2      685.84      692.56     39.14 o 
   6   3   2     7795.84     7427.65    248.71 o 
   7   3   2      210.97      253.63     50.66 o 
   8   3   2       16.63        6.10     15.52 o 
   9   3   2     1665.95     1752.51    154.34 o 
  -7   4   2      198.12      241.81     39.59 o 
  -6   4   2     4097.13     4313.40    154.74 o 
  -5   4   2     2144.40     2224.86    102.26 o 
  -4   4   2      607.88      558.24     59.50 o 
  -3   4   2     2114.46     1956.56    114.22 o 
  -2   4   2     9532.94     9564.13    234.09 o 
  -1   4   2     2016.18     1988.80     42.27 o 
   0   4   2     4511.02     4402.97    137.91 o 
   1   4   2     3699.68     3693.86     67.29 o 
   2   4   2       59.07       52.56     15.40 o 
   3   4   2     4349.15     4458.60    109.18 o 
   4   4   2    16328.09    17038.79    329.77 o 
   5   4   2       94.74      144.54     33.17 o 
   6   4   2     1312.74     1270.90    105.42 o 
   7   4   2      233.50      221.67     48.87 o 
   8   4   2        5.20       23.04     18.26 o 
   9   4   2     1935.56     1758.79    157.67 o 
  -7   5   2     2100.85     1977.92    164.41 o 
  -6   5   2       87.18      116.70     36.49 o 
  -5   5   2       34.88       66.85     26.30 o 
  -4   5   2      210.16      211.84     42.04 o 
  -3   5   2      919.27      865.62     45.64 o 
  -2   5   2    11095.28    11114.38    139.34 o 
  -1   5   2     6910.93     6589.00    267.11 o 
   0   5   2      298.01      324.46     41.56 o 
   1   5   2     1389.94     1450.15     46.51 o 
   2   5   2     7017.42     6810.82    121.38 o 
   3   5   2     2115.34     2244.73    115.85 o 
   4   5   2    11453.28    11646.39    422.05 o 
   5   5   2      701.24      746.38     78.55 o 
   6   5   2      258.29      277.10     51.79 o 
   7   5   2     2206.95     2080.53    151.96 o 
   8   5   2      990.41      996.42    113.52 o 
   9   5   2      246.39      198.86     54.13 o 
  -6   6   2       52.79       50.28     16.20 o 
  -5   6   2       34.70       33.90     12.49 o 
  -4   6   2     3670.31     3841.07    154.37 o 
  -3   6   2     2897.73     2995.92     86.31 o 
  -2   6   2     3689.83     3742.37     82.69 o 
  -1   6   2     3278.61     3322.69     61.42 o 
   0   6   2      279.33      264.36     29.86 o 
   1   6   2     7253.53     7039.28    178.07 o 
   2   6   2    11168.25    10923.23    175.08 o 
   3   6   2      461.15      456.16     31.39 o 
   4   6   2     1055.43     1052.33     51.72 o 
   5   6   2       62.72       61.76     23.83 o 
   6   6   2      287.46      248.77     51.82 o 
   7   6   2     1792.81     1810.65    148.81 o 
   8   6   2     3660.88     3468.96    218.22 o 
  -6   7   2      126.03      115.09     40.86 o 
  -5   7   2       37.38       30.91     19.01 o 
  -4   7   2     8459.85     8675.45    407.40 o 
  -3   7   2     4565.07     4642.26    108.86 o 
  -2   7   2       28.96       23.97      7.30 o 
  -1   7   2      129.97      147.08     15.84 o 
   0   7   2     1349.44     1486.96    105.80 o 
   1   7   2      783.36      730.80     34.21 o 
   2   7   2     8916.28     8828.24    180.82 o 
   3   7   2     3671.10     3682.63    112.17 o 
   4   7   2      116.73       88.60     15.50 o 
   5   7   2     1063.39     1087.61    107.61 o 
   6   7   2     2370.41     2570.89    175.08 o 
   7   7   2      496.29      556.70     86.66 o 
   8   7   2      948.69      994.12    121.26 o 
  -5   8   2      331.00      263.50     59.24 o 
  -4   8   2      911.80      912.97    103.09 o 
  -3   8   2      684.31      665.95     84.94 o 
  -2   8   2       17.21       14.59      5.53 o 
  -1   8   2      498.90      547.78     27.60 o 
   0   8   2     4984.38     5296.80    213.40 o 
   1   8   2     1788.11     1800.32     62.40 o 
   2   8   2      376.10      353.02     35.41 o 
   3   8   2       67.52       64.19     15.71 o 
   4   8   2      844.32      854.96     61.64 o 
   5   8   2     2949.50     2822.11    185.65 o 
   6   8   2     3734.24     3942.44    228.92 o 
   7   8   2       43.79       24.32     14.28 o 
  -4   9   2       47.39       65.27     28.76 o 
  -3   9   2       28.88       35.73     22.46 o 
  -2   9   2     1189.45     1185.92    112.47 o 
  -1   9   2        1.94        0.00      7.27 o 
   0   9   2     7163.43     7067.30    262.82 o 
   1   9   2      724.78      726.47     82.76 o 
   2   9   2      191.23      202.79     25.62 o 
   3   9   2     1394.14     1269.00     70.83 o 
   4   9   2     2475.23     2628.84    167.36 o 
   5   9   2       21.78       85.85     34.54 o 
   6   9   2      788.16      873.83    113.30 o 
   7   9   2      124.65      111.62     41.01 o 
  -3  10   2      119.19      118.52     38.37 o 
  -2  10   2     5057.03     5017.73    245.23 o 
  -1  10   2     1394.02     1492.43    130.29 o 
   0  10   2      168.00      163.68     43.12 o 
   1  10   2      175.85      175.07     43.08 o 
   2  10   2      245.27      250.71     51.70 o 
   3  10   2     1219.62     1096.29    109.58 o 
   4  10   2     5052.25     4963.82    242.77 o 
   5  10   2      795.34      948.48    122.16 o 
   6  10   2       22.13        2.08      9.61 o 
  -1  11   2     1249.05     1279.82    126.13 o 
   0  11   2      107.13      117.64     38.24 o 
   1  11   2      766.55      811.25     98.65 o 
   2  11   2     2327.40     2246.48    163.44 o 
   3  11   2      130.62      126.49     41.57 o 
   4  11   2     1737.53     1795.10    153.01 o 
  -3 -10   3     1122.22     1367.15    149.34 o 
  -2 -10   3        3.78        6.00      9.20 o 
  -1 -10   3     2533.08     2305.67    101.69 o 
   0 -10   3      709.83      687.67     79.65 o 
  -4  -9   3      302.70      283.73     65.53 o 
  -3  -9   3     3452.77     3982.78    241.84 o 
  -2  -9   3      591.32      550.83     67.92 o 
  -1  -9   3       18.91        8.18      7.52 o 
   0  -9   3        6.26       22.46     10.55 o 
   1  -9   3      113.83      143.15     24.39 o 
   2  -9   3      499.15      472.56     45.28 o 
   3  -9   3     3706.23     3394.21    182.75 o 
  -5  -8   3     1775.03     1730.21    159.03 o 
  -4  -8   3      255.28      262.86     59.86 o 
  -3  -8   3     2795.09     3003.13    196.84 o 
  -2  -8   3     2733.20     2751.03    105.09 o 
  -1  -8   3        1.31        2.73      5.04 o 
   0  -8   3     1081.97     1072.14     62.99 o 
   1  -8   3     5753.00     5757.75    187.64 o 
   2  -8   3       57.25       62.32     21.56 o 
   3  -8   3     1450.99     1452.06     77.69 o 
   4  -8   3        2.37        9.58      8.11 o 
   5  -8   3       49.57       16.62     13.83 o 
  -6  -7   3      182.76      186.86     53.37 o 
  -5  -7   3     3283.70     3558.40    218.21 o 
  -4  -7   3     3105.64     3271.77    199.18 o 
  -3  -7   3      797.77      805.54     95.60 o 
  -2  -7   3      171.19      169.50     20.43 o 
  -1  -7   3     2434.47     2389.68     74.18 o 
   0  -7   3      808.30      820.08     37.52 o 
   1  -7   3    11012.42    10702.13    185.80 o 
   2  -7   3     1434.28     1484.89     72.11 o 
   3  -7   3       69.95       80.66     18.10 o 
   4  -7   3      357.86      304.28     44.07 o 
   5  -7   3      656.69      566.48     52.36 o 
  -7  -6   3      984.64      948.00    119.89 o 
  -6  -6   3     1267.37     1364.80    136.54 o 
  -5  -6   3     2121.65     2081.56    159.54 o 
  -4  -6   3     5235.12     5142.57    235.40 o 
  -3  -6   3      112.25      124.48     22.53 o 
  -2  -6   3     2646.44     2666.30     84.40 o 
  -1  -6   3     4663.95     4589.81     98.92 o 
   0  -6   3      284.11      309.55     21.54 o 
   1  -6   3     1100.66     1133.66     48.00 o 
   2  -6   3     1218.40     1233.36     51.42 o 
   3  -6   3       23.94       31.13     10.34 o 
   4  -6   3     2174.19     2207.99    103.33 o 
   5  -6   3     5564.07     5638.97    158.64 o 
   6  -6   3       57.07       42.11     25.75 o 
  -7  -5   3     3355.33     3497.34    221.65 o 
  -6  -5   3     1812.45     1941.94    154.91 o 
  -5  -5   3      200.14      242.97     52.71 o 
  -4  -5   3        1.66        2.02      6.16 o 
  -3  -5   3      902.36      896.82     86.74 o 
  -2  -5   3      149.15      141.48     17.30 o 
  -1  -5   3     6271.59     6328.52    120.38 o 
   0  -5   3     4074.80     4268.27     95.24 o 
   1  -5   3       43.16       47.41      9.01 o 
   2  -5   3      785.44      743.52     37.65 o 
   3  -5   3     4567.99     4657.10    119.95 o 
   4  -5   3      175.00      158.25     23.93 o 
   5  -5   3     2431.40     2460.41    101.54 o 
   6  -5   3      261.85      251.09     45.42 o 
   7  -5   3       85.80       70.31     20.17 o 
  -8  -4   3      418.03      426.25     80.36 o 
  -7  -4   3     1971.22     1995.40    163.69 o 
  -6  -4   3     1728.52     1780.77    142.77 o 
  -5  -4   3       29.64       39.82     19.94 o 
  -4  -4   3      824.14      827.32     55.84 o 
  -3  -4   3    12280.38    12110.35    219.31 o 
  -2  -4   3     3955.63     4186.71     78.67 o 
  -1  -4   3     4716.60     4921.26     86.61 o 
   0  -4   3     2140.66     2258.03     47.99 o 
   1  -4   3      338.10      357.82     19.32 o 
   2  -4   3     7462.43     7558.41    112.44 o 
   3  -4   3     9540.68     9273.14    135.03 o 
   4  -4   3       29.38       24.13      7.90 o 
   5  -4   3       23.60       29.88     11.22 o 
   6  -4   3      182.29      174.41     28.79 o 
   7  -4   3      240.67      210.36     34.33 o 
  -8  -3   3     2804.57     2787.88    201.57 o 
  -7  -3   3      351.17      288.15     61.45 o 
  -6  -3   3      276.56      324.56     58.67 o 
  -5  -3   3      424.48      394.44     59.37 o 
  -4  -3   3      144.37      116.63     20.42 o 
  -3  -3   3    16487.25    16369.63    187.67 o 
  -2  -3   3     4318.40     4349.91     74.80 o 
  -1  -3   3      635.35      625.89     29.12 o 
   0  -3   3     5688.84     5632.97     70.03 o 
   1  -3   3    10630.36    10699.88    124.13 o 
   2  -3   3        5.39        9.19      4.09 o 
   3  -3   3     9001.46     8705.11    122.54 o 
   4  -3   3     1988.80     1890.06     77.73 o 
   5  -3   3        1.47        0.11     11.16 o 
   6  -3   3     2959.07     2875.14    162.46 o 
   7  -3   3     3591.12     4092.84    210.22 o 
   8  -3   3      272.63      349.66     67.15 o 
  -8  -2   3     2756.49     2860.98    202.29 o 
  -7  -2   3       16.82      -12.12     16.15 o 
  -6  -2   3       97.28       64.84     26.77 o 
  -5  -2   3     9074.32     9283.22    285.29 o 
  -4  -2   3     4719.57     4741.24    107.51 o 
  -3  -2   3     2557.54     2622.47     87.24 o 
  -2  -2   3     2760.49     2980.79     80.36 o 
  -1  -2   3      149.60      205.85     15.63 o 
   0  -2   3     1802.47     1766.57     31.38 o 
   1  -2   3    19082.82    18027.41    198.73 o 
   2  -2   3     6205.16     6024.54     74.04 o 
   3  -2   3     3226.04     3280.51     87.23 o 
   4  -2   3       14.35        8.68      8.33 o 
   5  -2   3     2244.02     2282.63     72.48 o 
   6  -2   3     1623.64     1692.13     84.44 o 
   7  -2   3     4812.05     4987.66    159.44 o 
   8  -2   3      124.11      124.10     28.13 o 
  -8  -1   3      262.70      142.90     43.65 o 
  -7  -1   3      743.79      751.65     95.11 o 
  -6  -1   3       63.45       56.48     24.98 o 
  -5  -1   3     6225.18     5950.70    221.38 o 
  -4  -1   3     4232.83     4265.42     99.15 o 
  -3  -1   3        1.94       -1.27      3.99 o 
  -2  -1   3       90.25       77.54     10.44 o 
  -1  -1   3     3403.73     3301.16    102.91 o 
   0  -1   3     2331.29     2413.09     89.57 o 
   1  -1   3     8865.15     8599.08     79.79 o 
   2  -1   3     1101.00     1041.74     38.64 o 
   3  -1   3      266.55      250.12     17.74 o 
   4  -1   3     7560.76     1903.00   3706.47 o 
   5  -1   3     5127.43     5093.23    175.71 o 
   6  -1   3       45.17       48.37     20.84 o 
   7  -1   3      693.09      739.40     82.80 o 
   8  -1   3        0.57       14.66     15.34 o 
   9  -1   3       27.75       -4.01     11.51 o 
  -8   0   3      178.67      179.15     50.16 o 
  -7   0   3     2726.76     2850.66    183.93 o 
  -6   0   3     2196.77     2374.69    153.61 o 
  -5   0   3      160.84      126.61     32.65 o 
  -4   0   3     2617.47     2556.33     91.74 o 
  -3   0   3     1413.86     1430.44     60.77 o 
  -2   0   3     1815.96     1932.33     62.01 o 
  -1   0   3    36047.82    34697.27    195.21 o 
   0   0   3     4868.25     4703.77     44.42 o 
   1   0   3       17.25       28.13      4.42 o 
   2   0   3     3508.70     3592.94     48.05 o 
   3   0   3      631.32      572.51     28.52 o 
   4   0   3     4631.26     4741.67    172.35 o 
   5   0   3     7778.08     7540.10    208.24 o 
   6   0   3     1225.75     1209.47     65.71 o 
   7   0   3        5.36       10.55     12.33 o 
   8   0   3     1493.14     1423.91    123.90 o 
   9   0   3      641.22      624.92     89.71 o 
  -8   1   3      517.00      489.25     82.05 o 
  -7   1   3     1527.98     1712.06    141.66 o 
  -6   1   3     4508.81     4677.12    214.59 o 
  -5   1   3       14.13       15.85      9.48 o 
  -4   1   3      351.10      370.55     35.02 o 
  -3   1   3    18855.63     3301.33   9243.75 o 
  -2   1   3     1217.66     1306.22     40.64 o 
  -1   1   3    11900.87    11896.82    104.65 o 
   0   1   3     4170.16     4079.29     33.61 o 
   1   1   3     1207.77     1184.48     28.89 o 
   2   1   3     4387.96     4431.47     49.66 o 
   3   1   3    28255.93    28901.11    229.49 o 
   4   1   3     2882.24     2980.45     78.32 o 
   5   1   3     1977.98     2129.04    109.48 o 
   6   1   3        1.64        0.70      5.30 o 
   7   1   3       51.11       49.74     20.88 o 
   8   1   3     4457.12     4731.84    223.59 o 
   9   1   3     1973.02     1831.51    150.98 o 
  -8   2   3     2773.75     2680.30    193.85 o 
  -7   2   3      294.15      333.96     62.99 o 
  -6   2   3     1167.01     1291.75    114.60 o 
  -5   2   3      372.31      365.49     55.84 o 
  -4   2   3      669.36      689.15     49.26 o 
  -3   2   3    15007.52    14650.10    288.58 o 
  -2   2   3     8514.56     8566.12    106.00 o 
  -1   2   3     1686.18     1821.55     35.71 o 
   0   2   3      332.41      374.69     11.80 o 
   1   2   3     1743.01     1716.14     35.80 o 
   2   2   3     5045.60     5348.79     79.33 o 
   3   2   3    40425.04    42691.78    314.13 o 
   4   2   3      558.48      545.79     32.36 o 
   5   2   3     1007.22      980.09     74.71 o 
   6   2   3     1969.29     1977.83     83.64 o 
   7   2   3     2033.38     1927.42    131.20 o 
   8   2   3      494.17      400.94     65.58 o 
   9   2   3     1624.16     1516.17    138.52 o 
  -7   3   3      263.50      322.57     65.22 o 
  -6   3   3      891.14      770.96     90.34 o 
  -5   3   3     2743.81     2730.18    156.59 o 
  -4   3   3     1901.56     1884.23    117.78 o 
  -3   3   3     4605.09     4333.11    115.69 o 
  -2   3   3     9856.92    10048.18    160.97 o 
  -1   3   3        2.19        9.89      3.31 o 
   0   3   3     3887.87     4048.53    122.58 o 
   1   3   3    19462.27    19234.53    144.93 o 
   2   3   3      862.04      833.53     56.35 o 
   3   3   3     2049.51     2090.53     65.90 o 
   4   3   3       26.88       52.91     16.28 o 
   5   3   3       35.71       44.23     15.17 o 
   6   3   3     2005.57     1911.02    114.76 o 
   7   3   3     4917.16     4954.24    214.27 o 
   8   3   3      275.83      294.71     57.25 o 
   9   3   3       66.78       69.56     31.22 o 
  -7   4   3       17.56        2.03     17.43 o 
  -6   4   3        8.00       -1.93      4.97 o 
  -5   4   3     5735.34     5971.21    171.04 o 
  -4   4   3     6753.73     6650.25    165.95 o 
  -3   4   3     1065.12     1047.69     61.27 o 
  -2   4   3       70.06       81.31     22.26 o 
  -1   4   3     4358.16     4046.32     55.23 o 
   0   4   3      360.26      320.18     38.21 o 
   1   4   3    10272.20    10030.73    214.24 o 
   2   4   3     2418.95     2275.92    103.79 o 
   3   4   3      143.35      152.42     19.61 o 
   4   4   3     2111.52     2039.18    108.28 o 
   5   4   3     3707.72     3721.30    161.99 o 
   6   4   3       10.54       14.13     12.06 o 
   7   4   3     2764.41     2871.06    167.96 o 
   8   4   3        7.77       22.46     17.81 o 
   9   4   3        9.31       18.06     17.53 o 
  -7   5   3     1225.34     1187.19    128.48 o 
  -6   5   3     1135.47     1154.04    118.92 o 
  -5   5   3     1822.04     1780.93    136.58 o 
  -4   5   3     1414.24     1344.74    110.43 o 
  -3   5   3      372.62      328.91     50.76 o 
  -2   5   3     4415.70     4407.97     79.52 o 
  -1   5   3    11874.75    12299.72    356.52 o 
   0   5   3     1925.11     1968.51    104.28 o 
   1   5   3     1984.33     2065.93     46.99 o 
   2   5   3      203.69      203.12     33.87 o 
   3   5   3     3785.27     3844.58    153.88 o 
   4   5   3     2946.86     2913.49    101.11 o 
   5   5   3    11492.60    11699.02    305.12 o 
   6   5   3      291.06      268.94     50.05 o 
   7   5   3        2.07       -2.78      8.62 o 
   8   5   3     1567.36     1645.50    142.06 o 
   9   5   3      176.39      157.76     47.38 o 
  -6   6   3     2289.86     2353.79    174.99 o 
  -5   6   3       35.26       41.74     16.07 o 
  -4   6   3        0.15        1.52      9.98 o 
  -3   6   3     1417.10     1437.34    109.97 o 
  -2   6   3      311.57      312.31     43.43 o 
  -1   6   3     6417.03     6575.23    130.08 o 
   0   6   3     5719.26     5979.35    144.77 o 
   1   6   3       23.75       24.03      5.35 o 
   2   6   3     4304.94     4377.03     98.10 o 
   3   6   3    11200.59    11137.63    153.77 o 
   4   6   3      262.93      281.16     33.50 o 
   5   6   3     4137.89     4135.83    192.41 o 
   6   6   3      574.06      557.73     75.59 o 
   7   6   3       37.77       33.18     20.20 o 
   8   6   3     1708.14     1691.37    148.33 o 
   9   6   3     1566.89     1375.97    143.91 o 
  -5   7   3        9.09       40.61     18.85 o 
  -4   7   3       86.96       81.72     15.82 o 
  -3   7   3     8097.21     8195.79    135.58 o 
  -2   7   3     5437.58     5173.35     82.45 o 
  -1   7   3      758.76      859.70     84.31 o 
   0   7   3      395.46      405.05     55.89 o 
   1   7   3      526.64      534.64     24.76 o 
   2   7   3     2660.79     2665.73    110.91 o 
   3   7   3     8166.58     7727.80    203.52 o 
   4   7   3     1747.58     1744.42     68.69 o 
   5   7   3       33.05       24.36     12.75 o 
   6   7   3      209.57      234.84     51.99 o 
   7   7   3     1071.86     1231.60    126.87 o 
   8   7   3      967.69      919.54    114.20 o 
  -5   8   3      626.83      651.20     93.78 o 
  -4   8   3      106.69      136.79     41.49 o 
  -3   8   3     4925.24     5556.87    247.79 o 
  -2   8   3     1351.76     1479.65    121.59 o 
  -1   8   3        5.34       18.19     15.21 o 
   0   8   3     1581.77     1629.65    120.18 o 
   1   8   3     2946.66     2930.67     57.88 o 
   2   8   3      103.41      105.52     16.42 o 
   3   8   3     3016.94     2904.30    100.47 o 
   4   8   3      508.24      423.84     42.28 o 
   5   8   3      130.70      122.43     38.36 o 
   6   8   3     1891.65     2022.54    160.51 o 
   7   8   3     2948.06     2857.08    202.44 o 
   8   8   3       40.83      -37.41     25.05 o 
  -4   9   3     1352.75     1372.20    136.78 o 
  -3   9   3       65.13       58.41     27.34 o 
  -2   9   3       46.60       56.58     26.69 o 
  -1   9   3      165.22      152.43     41.14 o 
   0   9   3      443.61      427.00     65.75 o 
   1   9   3     8173.94     8396.74    287.19 o 
   2   9   3     2792.61     2573.12     80.93 o 
   3   9   3      205.33      179.79     25.50 o 
   4   9   3      444.30      480.37     71.74 o 
   5   9   3      646.87      714.53     67.14 o 
   6   9   3      804.69      832.74    108.71 o 
   7   9   3     1357.69     1460.97    150.84 o 
  -3  10   3       28.12       31.33     22.21 o 
  -2  10   3      145.68      159.61     45.46 o 
  -1  10   3     2815.30     2899.31    184.23 o 
   0  10   3      591.43      630.78     84.20 o 
   1  10   3     1859.32     1790.06    140.23 o 
   2  10   3       11.17        1.53      8.47 o 
   3  10   3      237.10      206.51     48.77 o 
   4  10   3     2443.19     2611.11    175.98 o 
   5  10   3     3652.75     3768.86    226.31 o 
   6  10   3      387.89      405.26     80.16 o 
  -1  11   3     4599.26     5080.32    255.80 o 
   0  11   3     1293.98     1126.38    117.71 o 
   1  11   3        2.47      -26.42     21.14 o 
   2  11   3      193.40      251.97     55.61 o 
   3  11   3      616.50      596.94     86.68 o 
   4  11   3      172.17      185.01     51.29 o 
   5  11   3     2197.86     2138.22    127.41 o 
   2  12   3      421.46      424.69     76.12 o 
  -1 -10   4       30.25       26.98     21.20 o 
  -4  -9   4       20.78       35.89     28.26 o 
  -3  -9   4      338.04      353.93     73.77 o 
  -2  -9   4     2977.22     2810.11    169.62 o 
  -1  -9   4      228.15      219.54     31.18 o 
   0  -9   4      965.05      935.86     62.53 o 
   1  -9   4      160.81      157.69     25.84 o 
   2  -9   4       12.71        1.02     10.55 o 
  -5  -8   4       88.54       81.90     36.59 o 
  -4  -8   4      655.53      675.70     97.30 o 
  -3  -8   4      251.98      287.50     61.89 o 
  -2  -8   4     4056.39     4035.40    197.34 o 
  -1  -8   4     1852.73     1850.37     84.74 o 
   0  -8   4       74.55       67.42     16.61 o 
   1  -8   4      205.10      202.16     28.34 o 
   2  -8   4      970.10     1019.47     64.03 o 
   3  -8   4       13.05       15.95     12.80 o 
   4  -8   4     2510.49     2414.94    106.80 o 
  -6  -7   4        0.17       34.93     24.44 o 
  -5  -7   4      808.50      921.47    113.28 o 
  -4  -7   4     4059.01     4111.13    228.07 o 
  -3  -7   4     1163.94     1149.71    115.87 o 
  -2  -7   4     1573.64     1497.88     78.16 o 
  -1  -7   4     2205.70     2212.87     87.73 o 
   0  -7   4      381.75      386.09     36.18 o 
   1  -7   4     1724.80     1726.22     76.83 o 
   2  -7   4     8136.12     8145.58    172.44 o 
   3  -7   4      471.91      468.66     42.99 o 
   4  -7   4      283.02      273.69     34.62 o 
   5  -7   4       55.96       27.17     13.16 o 
  -6  -6   4       87.99       80.07     35.91 o 
  -5  -6   4       59.84       59.02     29.08 o 
  -4  -6   4     3758.67     3737.03    205.42 o 
  -3  -6   4     4730.22     4934.32    553.12 o 
  -2  -6   4       47.30       68.92     18.03 o 
  -1  -6   4      491.85      483.43     30.88 o 
   0  -6   4     5231.57     4935.76    135.45 o 
   1  -6   4      414.06      389.32     28.96 o 
   2  -6   4     5350.32     5371.40    169.05 o 
   3  -6   4      453.56      458.35     50.65 o 
   4  -6   4       61.96       62.36     16.19 o 
   5  -6   4     1342.82     1337.84     78.22 o 
   6  -6   4     2939.22     2759.70    119.92 o 
  -7  -5   4        6.08       12.32     15.34 o 
  -6  -5   4     2154.75     2170.24    168.26 o 
  -5  -5   4     1870.63     1847.22    146.61 o 
  -4  -5   4     2112.00     2184.61    194.12 o 
  -3  -5   4     2366.92     2416.33    146.25 o 
  -2  -5   4      128.11      156.83     19.00 o 
  -1  -5   4      811.98      806.13     33.32 o 
   0  -5   4     6673.97     6762.21    107.26 o 
   1  -5   4     2602.28     2539.05     68.31 o 
   2  -5   4        9.22       16.88      6.27 o 
   3  -5   4      209.97      225.27     26.63 o 
   4  -5   4      688.87      655.69    109.98 o 
   5  -5   4     1014.64      993.30     64.67 o 
   6  -5   4     4166.89     4226.32    144.68 o 
   7  -5   4       47.70       49.51     17.55 o 
  -7  -4   4      436.97      476.08     81.69 o 
  -6  -4   4     4592.87     4977.71    244.75 o 
  -5  -4   4     2747.54     2610.68    165.33 o 
  -4  -4   4       60.91       55.97     14.69 o 
  -3  -4   4     1422.23     1358.16    102.50 o 
  -2  -4   4     3491.09     3707.04     76.29 o 
  -1  -4   4     1035.21     1086.90     43.38 o 
   0  -4   4     4992.06     4882.70    101.29 o 
   1  -4   4     3557.13     3464.22     85.33 o 
   2  -4   4       25.70       23.03      8.12 o 
   3  -4   4     4205.54     4241.71     91.45 o 
   4  -4   4     7896.07     7616.30    133.33 o 
   5  -4   4        0.21        1.46      5.29 o 
   6  -4   4     1051.85     1070.75    109.74 o 
   7  -4   4       13.99       15.52     14.69 o 
  -7  -3   4     1145.55     1354.44    132.77 o 
  -6  -3   4      369.62      411.15     69.17 o 
  -5  -3   4      269.80      277.88     51.93 o 
  -4  -3   4      240.03      240.52     29.71 o 
  -3  -3   4      848.66      863.92     43.33 o 
  -2  -3   4    18364.94    18666.00    164.82 o 
  -1  -3   4     6060.37     6172.07     84.27 o 
   0  -3   4     3172.44     3205.51     48.04 o 
   1  -3   4      505.71      519.18     24.67 o 
   2  -3   4     3485.48     3367.12     70.72 o 
   3  -3   4     2969.11     2911.58     70.29 o 
   4  -3   4     7943.38     7862.05    157.56 o 
   5  -3   4      856.58      891.41     85.34 o 
   6  -3   4      138.10      113.76     33.83 o 
   7  -3   4      926.98      843.59     97.99 o 
   8  -3   4      594.82      642.46     91.97 o 
  -8  -2   4     1110.18     1104.36    128.70 o 
  -7  -2   4     4827.05     4762.90    246.75 o 
  -6  -2   4      497.98      531.20     75.63 o 
  -5  -2   4       10.48       20.15     14.48 o 
  -4  -2   4     5908.68     5723.48    207.97 o 
  -3  -2   4     3095.37     3221.43    170.98 o 
  -2  -2   4    11462.62    11573.61    180.94 o 
  -1  -2   4     7735.35     7810.55    106.21 o 
   0  -2   4       89.94      138.90     12.75 o 
   1  -2   4    10432.60     9958.23    142.59 o 
   2  -2   4    10644.72    10319.11    150.29 o 
   3  -2   4      348.59      360.61     29.26 o 
   4  -2   4     4831.99     4924.82    162.64 o 
   5  -2   4      649.79      639.42     47.94 o 
   6  -2   4      315.18      327.91     55.84 o 
   7  -2   4     2236.66     2396.01    162.31 o 
   8  -2   4     2567.23     2741.30    187.16 o 
  -8  -1   4        0.44       -5.84     15.71 o 
  -7  -1   4     2245.00     2206.25    166.49 o 
  -6  -1   4       35.72       72.02     29.05 o 
  -5  -1   4      345.31      309.23     51.84 o 
  -4  -1   4    13302.29    12989.82    235.63 o 
  -3  -1   4     5811.45     5954.70    221.46 o 
  -2  -1   4      211.44      207.82     18.17 o 
  -1  -1   4     1276.51     1394.03     52.13 o 
   0  -1   4      714.30      698.04     32.42 o 
   1  -1   4      172.11      189.21     27.93 o 
   2  -1   4    16042.50    15599.14    173.44 o 
   3  -1   4     4820.40     4819.48    121.59 o 
   4  -1   4      993.12      982.04     50.77 o 
   5  -1   4     2111.52     2155.42     83.90 o 
   6  -1   4     3895.31     3854.82    114.22 o 
   7  -1   4      670.15      695.08     78.59 o 
   8  -1   4     2113.83     2130.35    110.54 o 
   9  -1   4       67.79       65.03     30.44 o 
  -8   0   4       19.74        2.82     10.39 o 
  -7   0   4       82.31       31.99     22.25 o 
  -6   0   4     3407.09     3298.67    185.83 o 
  -5   0   4      363.98      361.36     56.11 o 
  -4   0   4     2247.57     2309.11     74.66 o 
  -3   0   4     3667.81     3504.27    146.10 o 
  -2   0   4      400.18      417.10     27.54 o 
  -1   0   4     1587.62     1477.15     35.41 o 
   0   0   4    17884.33    17683.91    172.30 o 
   1   0   4     3644.62     3541.59     50.01 o 
   2   0   4     3116.35     2936.18     54.93 o 
   3   0   4       68.58       97.03     15.14 o 
   4   0   4      521.25      519.14     27.40 o 
   5   0   4     4510.82     4444.45    153.61 o 
   6   0   4     5060.67     4943.49    129.26 o 
   7   0   4      430.98      379.02     56.79 o 
   8   0   4        0.73      -19.34     17.72 o 
   9   0   4      242.29      222.63     52.29 o 
  -7   1   4       75.57       60.99     29.02 o 
  -6   1   4     4168.58     4261.75    209.31 o 
  -5   1   4     3819.36     3640.08    176.84 o 
  -4   1   4      207.97      192.31     21.13 o 
  -3   1   4      863.38      923.76     41.30 o 
  -2   1   4     6741.29     7017.04    128.48 o 
  -1   1   4       29.73       54.43      5.91 o 
   0   1   4    22226.18    22046.54    219.54 o 
   1   1   4      127.56      110.20      7.78 o 
   2   1   4      171.61      175.23      7.79 o 
   3   1   4     3862.39     3910.19     53.43 o 
   4   1   4     4008.26     4028.62     86.04 o 
   5   1   4        4.50       15.75      6.35 o 
   6   1   4     2568.05     2564.89     91.57 o 
   7   1   4      208.35      233.53     43.86 o 
   8   1   4       39.91       33.26     18.77 o 
   9   1   4     2385.22     2296.89    166.69 o 
  -7   2   4     2837.33     2925.66    191.53 o 
  -6   2   4      986.23     1121.60    108.49 o 
  -5   2   4     4428.16     4136.54    191.13 o 
  -4   2   4      115.53      133.51     30.90 o 
  -3   2   4     2488.93     2624.80     99.57 o 
  -2   2   4    24698.44    24972.86    234.67 o 
  -1   2   4     4473.28     4559.72     54.31 o 
   0   2   4     3053.44     2985.73     39.35 o 
   1   2   4        2.99       10.50      3.11 o 
   2   2   4     1058.49     1072.71     26.09 o 
   3   2   4     7164.84     7483.18    135.80 o 
   4   2   4    32028.98    32923.07    224.89 o 
   5   2   4     2310.25     2350.70     65.72 o 
   6   2   4     1369.85     1328.66     66.19 o 
   7   2   4      363.86      358.65     54.56 o 
   8   2   4      235.66      225.55     48.79 o 
   9   2   4     1447.82     1360.90    127.41 o 
  -7   3   4     3572.73     3620.64    216.39 o 
  -6   3   4       10.21      -17.22     16.14 o 
  -5   3   4        2.15      -11.29     11.27 o 
  -4   3   4     2151.52     2216.27     93.29 o 
  -3   3   4       44.64       80.52     15.27 o 
  -2   3   4     8223.68     8171.38    119.09 o 
  -1   3   4    12499.53    12769.16    167.19 o 
   0   3   4      229.92      250.28     10.86 o 
   1   3   4      225.74      214.71     14.25 o 
   2   3   4    11299.65    11102.80    152.49 o 
   3   3   4      507.36      505.88     26.55 o 
   4   3   4     8603.28     8929.51    152.08 o 
   5   3   4       44.54       33.37     10.51 o 
   6   3   4        1.33       11.13      7.48 o 
   7   3   4     4480.24     4525.31    198.30 o 
   8   3   4     2690.98     2657.70    167.35 o 
   9   3   4        2.01        0.09     11.32 o 
  -7   4   4     1617.96     1609.09    104.98 o 
  -6   4   4       45.48       58.53     19.46 o 
  -5   4   4      655.33      615.98     42.53 o 
  -4   4   4     4243.40     4247.31    134.89 o 
  -3   4   4     5639.59     5467.53    112.64 o 
  -2   4   4      322.05      301.43     21.06 o 
  -1   4   4     4065.72     4125.66     62.69 o 
   0   4   4      560.93      524.38     50.63 o 
   1   4   4     5344.61     5280.67     75.61 o 
   2   4   4    17473.90    16620.08    293.53 o 
   3   4   4     2164.98     2177.06     60.89 o 
   4   4   4      113.75      130.04     19.30 o 
   5   4   4       57.68       45.87     12.80 o 
   6   4   4      301.39      316.23     49.63 o 
   7   4   4      698.54      782.24     84.90 o 
   8   4   4     2871.56     3145.02    184.79 o 
   9   4   4      110.42      141.93     42.40 o 
  -6   5   4      809.36      971.31    110.65 o 
  -5   5   4      150.98      154.36     42.94 o 
  -4   5   4     6477.56     6451.72    246.26 o 
  -3   5   4     4123.97     3931.27    100.87 o 
  -2   5   4      523.43      501.99     26.52 o 
  -1   5   4     2097.33     2224.89     84.31 o 
   0   5   4    11362.29    11764.56    266.27 o 
   1   5   4        1.94       15.51      2.59 o 
   2   5   4     4251.50     4316.98    157.65 o 
   3   5   4     1469.53     1584.26     98.79 o 
   4   5   4       12.87       12.92      5.49 o 
   5   5   4     2085.04     1971.00    119.72 o 
   6   5   4     5751.02     6125.53    231.30 o 
   7   5   4       91.79       57.58     24.52 o 
   8   5   4      416.49      425.10     70.69 o 
   9   5   4      149.98      144.74     45.54 o 
  -6   6   4     3094.90     3077.12    202.74 o 
  -5   6   4     3175.06     3468.21    201.03 o 
  -4   6   4      320.62      262.65     29.33 o 
  -3   6   4      139.45      142.77     21.63 o 
  -2   6   4      645.07      633.80     21.31 o 
  -1   6   4     1470.66     1571.04     64.10 o 
   0   6   4    11368.78    11300.90    281.58 o 
   1   6   4     3449.24     3349.93    149.56 o 
   2   6   4       80.61       80.64     12.50 o 
   3   6   4      621.46      646.49     48.96 o 
   4   6   4     4942.12     5085.75    141.70 o 
   5   6   4     1845.51     1801.78    123.02 o 
   6   6   4     6529.76     6453.69    250.72 o 
   7   6   4       80.91       78.59     30.72 o 
   8   6   4      112.42      155.27     44.32 o 
   9   6   4     1173.79     1060.41    123.93 o 
  -5   7   4     2246.08     2246.70    169.00 o 
  -4   7   4      258.74      260.15     27.88 o 
  -3   7   4      178.16      183.32     18.89 o 
  -2   7   4     3014.20     2997.96    166.57 o 
  -1   7   4     2981.64     2828.41    154.86 o 
   0   7   4     4310.80     4400.52    186.75 o 
   1   7   4     2889.59     2672.70    143.00 o 
   2   7   4      237.40      218.42     21.29 o 
   3   7   4     2812.41     2610.25     87.67 o 
   4   7   4     7628.77     6986.95    244.59 o 
   5   7   4       53.95       51.83     23.39 o 
   6   7   4      516.03      499.77     74.30 o 
   7   7   4       81.36       79.67     32.93 o 
   8   7   4      205.51      220.89     54.58 o 
  -5   8   4      350.99      249.70     58.63 o 
  -4   8   4       41.99       49.62     26.06 o 
  -3   8   4       86.91       90.06     33.57 o 
  -2   8   4     7416.36     7650.24    283.00 o 
  -1   8   4     4025.06     4211.96    200.17 o 
   0   8   4      219.99      236.95     46.76 o 
   1   8   4      347.02      341.62     55.14 o 
   2   8   4     1757.97     1737.21     58.16 o 
   3   8   4      315.16      304.76     75.59 o 
   4   8   4     5025.38     4581.96    348.37 o 
   5   8   4     1889.72     1794.97     99.34 o 
   6   8   4       26.43       31.53     19.64 o 
   7   8   4      595.17      712.58     98.45 o 
   8   8   4     1274.13     1087.79    127.15 o 
  -4   9   4     2428.31     2476.22    184.01 o 
  -3   9   4      696.64      684.94     93.50 o 
  -2   9   4     1517.40     1735.00    140.76 o 
  -1   9   4      337.42      396.20     64.90 o 
   0   9   4        4.62       -1.93     10.79 o 
   1   9   4     1671.21     1750.34    132.16 o 
   2   9   4     3391.67     3218.85    219.52 o 
   3   9   4     1285.52     1289.34    114.77 o 
   4   9   4      246.43      217.53     48.54 o 
   5   9   4       67.84       63.94     20.59 o 
   6   9   4      339.85      433.81     76.87 o 
   7   9   4     1728.31     1713.72    159.63 o 
  -3  10   4     1072.09     1071.09    120.17 o 
  -2  10   4       15.10       30.13     20.31 o 
  -1  10   4       50.26       41.54     24.03 o 
   0  10   4     1700.86     1681.78    138.68 o 
   1  10   4        1.79       -1.09     11.02 o 
   2  10   4     4632.38     4870.73    233.72 o 
   3  10   4      798.13      859.07     99.32 o 
   4  10   4      163.56      159.58     43.90 o 
   5  10   4     1509.55     1674.35    107.10 o 
   6  10   4     1931.83     2088.95    178.20 o 
  -1  11   4      196.11      178.99     49.62 o 
   0  11   4     5554.37     5749.84    271.24 o 
   1  11   4     1642.85     1565.37    140.41 o 
   2  11   4      242.38      164.81     48.01 o 
   3  11   4        6.64      -14.67     20.13 o 
   4  11   4      148.54      151.44     46.11 o 
   5  11   4     1428.15     1483.84    106.17 o 
  -3  -9   5        0.72       -7.22     12.22 o 
  -2  -9   5        5.28       25.95     15.17 o 
  -1  -9   5     1676.77     1486.74    126.86 o 
   0  -9   5       40.15        4.25     12.76 o 
   1  -9   5     3209.08     3083.97    180.37 o 
   2  -9   5      551.32      484.27     72.43 o 
  -4  -8   5     1493.20     1514.04    149.46 o 
  -3  -8   5      101.18       82.14     33.59 o 
  -2  -8   5      566.86      669.20     63.01 o 
  -1  -8   5     4422.42     4144.17    128.03 o 
   0  -8   5      829.41      766.70     54.21 o 
   1  -8   5       19.97       27.36     17.59 o 
   2  -8   5       14.63       65.30     29.54 o 
   3  -8   5      115.71       54.72     24.97 o 
   4  -8   5      722.57      580.15     79.79 o 
  -5  -7   5        0.08        0.52      7.84 o 
  -4  -7   5      244.08      228.50     55.80 o 
  -3  -7   5     3371.49     3685.50    210.93 o 
  -2  -7   5       90.47       98.11     24.22 o 
  -1  -7   5     2691.53     2722.58    163.48 o 
   0  -7   5     2625.41     2701.85     94.56 o 
   1  -7   5      176.70      165.89     24.54 o 
   2  -7   5     1088.06     1031.24     60.87 o 
   3  -7   5     4209.23     4169.49    148.28 o 
   4  -7   5       58.64       53.64     15.72 o 
   5  -7   5     1390.42     1395.05    122.46 o 
  -6  -6   5      773.30      862.96    111.86 o 
  -5  -6   5        1.35        0.28      6.82 o 
  -4  -6   5      934.82      918.15    104.65 o 
  -3  -6   5     6131.77     6140.72    222.67 o 
  -2  -6   5     2485.24     2659.24    113.60 o 
  -1  -6   5      604.04      474.22     96.21 o 
   0  -6   5      558.97      543.31     55.65 o 
   1  -6   5     1738.12     1763.35     71.20 o 
   2  -6   5      996.96      971.55     55.80 o 
   3  -6   5     7950.00     7984.18    283.26 o 
   4  -6   5      363.45      360.93     38.36 o 
   5  -6   5       54.09       49.13     15.90 o 
   6  -6   5      189.71      163.87     30.45 o 
  -6  -5   5       12.43       11.17     17.52 o 
  -5  -5   5      922.06     1015.27    111.76 o 
  -4  -5   5     1540.78     1579.11    130.91 o 
  -3  -5   5     4365.07     4342.40    144.48 o 
  -2  -5   5     5705.42     5552.62    155.40 o 
  -1  -5   5       10.85       12.47      7.81 o 
   0  -5   5     1972.12     2047.53     54.18 o 
   1  -5   5     5667.84     5636.77    116.80 o 
   2  -5   5       43.18       48.74     11.66 o 
   3  -5   5     1230.71     1237.60     63.00 o 
   4  -5   5      109.54      101.22     19.27 o 
   5  -5   5        2.61        5.01      7.08 o 
   6  -5   5     1568.42     1456.79     91.40 o 
   7  -5   5     3198.72     2886.65    150.58 o 
  -7  -4   5       18.50       17.04     16.11 o 
  -6  -4   5       22.73       17.82     19.19 o 
  -5  -4   5     3919.82     4152.98    214.33 o 
  -4  -4   5     4095.28     4052.96    254.25 o 
  -3  -4   5      685.04      711.65     55.70 o 
  -2  -4   5        2.43        8.74      5.44 o 
  -1  -4   5     1571.92     1482.80     46.86 o 
   0  -4   5      204.28      210.98     14.04 o 
   1  -4   5     5984.45     6000.47     95.02 o 
   2  -4   5     2669.02     2668.71     68.16 o 
   3  -4   5       47.03       42.72      9.61 o 
   4  -4   5      479.64      450.08     32.20 o 
   5  -4   5     3246.55     3300.50    158.01 o 
   6  -4   5       22.44       41.75     14.19 o 
   7  -4   5     1877.57     1802.88     99.97 o 
  -7  -3   5     1769.78     1772.18    156.26 o 
  -6  -3   5      286.69      189.29     48.38 o 
  -5  -3   5     4268.86     4364.81    212.00 o 
  -4  -3   5     1978.69     2029.91     87.62 o 
  -3  -3   5       76.53       86.61     13.84 o 
  -2  -3   5     1637.27     1613.45     48.57 o 
  -1  -3   5     8341.20     8523.52    165.80 o 
   0  -3   5     4968.11     5223.02     75.17 o 
   1  -3   5     2357.15     2358.66     49.18 o 
   2  -3   5     1308.09     1332.70     43.67 o 
   3  -3   5      527.39      526.69     29.57 o 
   4  -3   5     4459.51     4342.84    237.57 o 
   5  -3   5     7082.34     6822.83    182.30 o 
   6  -3   5      188.20      211.30     47.51 o 
   7  -3   5       92.77       51.46     26.58 o 
   8  -3   5      212.96      214.92     53.90 o 
  -7  -2   5     2628.29     2734.70    190.80 o 
  -6  -2   5     3134.89     2982.77    184.60 o 
  -5  -2   5      428.94      392.59     61.34 o 
  -4  -2   5       13.11       12.95     11.18 o 
  -3  -2   5     1533.55     1457.20     59.27 o 
  -2  -2   5        3.41       16.17      6.28 o 
  -1  -2   5    16061.85    16460.64    141.38 o 
   0  -2   5     5980.00     5991.82    117.10 o 
   1  -2   5       70.23       73.75     20.87 o 
   2  -2   5     5347.85     5465.60     80.10 o 
   3  -2   5     7383.70     7421.17    135.78 o 
   4  -2   5      506.84      532.43     39.64 o 
   5  -2   5     4333.75     4107.27    124.68 o 
   6  -2   5     1092.29     1182.87    108.14 o 
   7  -2   5       26.09       32.89     21.99 o 
   8  -2   5     1429.94     1441.70    138.59 o 
  -7  -1   5      678.02      643.09     91.41 o 
  -6  -1   5     4394.96     4175.10    216.06 o 
  -5  -1   5      131.84       78.40     28.11 o 
  -4  -1   5        0.71       -0.84      6.05 o 
  -3  -1   5    14646.16    14582.19    183.98 o 
  -2  -1   5     5959.78     6099.82    111.48 o 
  -1  -1   5     4674.69     4624.94    145.15 o 
   0  -1   5     2031.60     2176.56     62.25 o 
   1  -1   5      171.99      216.45     32.87 o 
   2  -1   5     4712.96     4614.03    127.60 o 
   3  -1   5    12558.42    12503.45    158.87 o 
   4  -1   5     2300.04     2273.72     75.86 o 
   5  -1   5      618.68      549.09     66.77 o 
   6  -1   5        4.72       11.85      5.98 o 
   7  -1   5     1092.02     1022.69     70.32 o 
   8  -1   5     1493.21     1520.55     93.23 o 
  -7   0   5       29.06       -7.61     15.70 o 
  -6   0   5      469.48      480.70     72.73 o 
  -5   0   5     1668.69     1740.26    125.79 o 
  -4   0   5       79.74       76.30     24.55 o 
  -3   0   5    10755.74    10768.73    219.60 o 
  -2   0   5     5028.69     5037.32     81.46 o 
  -1   0   5      694.80      729.29     30.16 o 
   0   0   5      205.96      199.58     11.56 o 
   1   0   5     6001.41     5849.13     67.69 o 
   2   0   5      509.82      526.72     17.39 o 
   3   0   5    12250.53    12156.74    139.61 o 
   4   0   5     1328.57     1370.58     43.08 o 
   5   0   5      227.27      224.39     20.18 o 
   6   0   5     3026.61     2946.06     83.52 o 
   7   0   5     3194.00     3503.30    127.45 o 
   8   0   5      131.18       91.79     23.45 o 
   9   0   5      314.91      245.67     54.48 o 
  -7   1   5       28.50       38.51     22.96 o 
  -6   1   5     1018.47     1048.25    106.01 o 
  -5   1   5     5213.50     5061.86    214.19 o 
  -4   1   5     2218.89     2120.36     89.50 o 
  -3   1   5      622.78      672.80     44.94 o 
  -2   1   5     2239.38     2352.60     68.34 o 
  -1   1   5        1.06        3.09      3.27 o 
   0   1   5     1214.19     1132.73     23.88 o 
   1   1   5    20510.03    19380.73    182.32 o 
   2   1   5     3755.03     3531.93     63.72 o 
   3   1   5      719.15      710.93     20.80 o 
   4   1   5     1284.26     1336.43     36.36 o 
   5   1   5      819.77      169.63    407.99 o 
   6   1   5     1696.08     1682.03    101.22 o 
   7   1   5     3979.11     4067.66    177.90 o 
   8   1   5      310.39      329.00     56.24 o 
   9   1   5        7.93       35.58     20.13 o 
  -7   2   5      708.91      743.03     97.87 o 
  -6   2   5      381.39      378.28     64.85 o 
  -5   2   5     2214.81     2197.36    141.76 o 
  -4   2   5     5583.64     5194.25    155.15 o 
  -3   2   5        1.59        3.98      4.42 o 
  -2   2   5     1453.20     1488.37     42.48 o 
  -1   2   5    21659.41    21964.70    164.23 o 
   0   2   5     1019.24     1081.61     22.86 o 
   1   2   5    15873.83    15371.95    210.41 o 
   2   2   5     1154.12     1137.68     25.31 o 
   3   2   5        0.31        5.85      3.37 o 
   4   2   5     3957.70     3965.75     70.04 o 
   5   2   5     7162.28     7353.62    173.45 o 
   6   2   5     1455.75     1399.71     93.85 o 
   7   2   5     1051.70     1072.21     91.91 o 
   8   2   5        0.41       10.82     12.18 o 
   9   2   5       18.51      -13.05     14.94 o 
  -7   3   5     2579.12     2712.03    135.31 o 
  -6   3   5     5069.65     5348.32    176.07 o 
  -5   3   5      646.72      640.40     80.24 o 
  -4   3   5     3947.53     4086.66    129.58 o 
  -3   3   5      993.23      955.77     38.97 o 
  -2   3   5     1611.03     1679.98     46.14 o 
  -1   3   5    15702.92    15948.82    178.96 o 
   0   3   5     4366.36     4221.10     65.45 o 
   1   3   5      155.89      173.02     11.59 o 
   2   3   5       33.30       41.23      7.59 o 
   3   3   5     3027.04     3161.19     64.52 o 
   4   3   5     1690.12     1764.20     63.97 o 
   5   3   5    11652.84    11671.86    188.84 o 
   6   3   5      333.30      338.13     39.21 o 
   7   3   5      321.10      265.44     47.28 o 
   8   3   5     2186.90     2271.72    149.82 o 
   9   3   5     1185.62     1109.07    114.39 o 
  -7   4   5     1457.83     1420.69    100.29 o 
  -6   4   5     3379.85     3564.59    147.69 o 
  -5   4   5      218.14      202.25     32.81 o 
  -4   4   5      510.96      489.18     46.45 o 
  -3   4   5     4722.85     4670.89    132.10 o 
  -2   4   5     1558.27     1612.76     52.34 o 
  -1   4   5     2826.67     2753.37     52.76 o 
   0   4   5     7391.20     7463.08     90.33 o 
   1   4   5        0.87        0.16      2.84 o 
   2   4   5     2210.49     2262.49     56.23 o 
   3   4   5    18097.68    17944.26    210.97 o 
   4   4   5      865.04      869.17     49.14 o 
   5   4   5     1856.07     1880.17     79.03 o 
   6   4   5        1.64       20.88     13.21 o 
   7   4   5        2.80       -6.80      9.93 o 
   8   4   5     2467.06     2463.04    158.92 o 
   9   4   5     1840.83     1776.41    147.82 o 
  -6   5   5      236.88      237.99     57.73 o 
  -5   5   5       44.71       55.55     25.76 o 
  -4   5   5      112.82      130.61     35.58 o 
  -3   5   5     6385.85     6266.53    132.46 o 
  -2   5   5     6309.96     6424.14    116.68 o 
  -1   5   5      212.43      231.29     13.02 o 
   0   5   5      433.50      535.31     32.93 o 
   1   5   5     4961.71     4668.00    112.35 o 
   2   5   5      155.61      178.96     15.98 o 
   3   5   5     6944.16     6821.89    247.96 o 
   4   5   5      896.04      841.79     43.55 o 
   5   5   5      266.99      252.34     41.42 o 
   6   5   5     1119.16     1145.30     95.28 o 
   7   5   5     2583.88     2637.31    156.93 o 
   8   5   5       16.64       40.59     21.13 o 
   9   5   5     1306.83     1220.16    125.01 o 
  -6   6   5        1.84      -15.55     16.44 o 
  -5   6   5     1438.24     1628.39    140.61 o 
  -4   6   5     1786.51     1943.95    142.87 o 
  -3   6   5     2539.48     2495.88     79.13 o 
  -2   6   5      488.08      507.05     26.82 o 
  -1   6   5      512.71      557.63     46.32 o 
   0   6   5     5446.31     5582.14    117.01 o 
   1   6   5    12999.17    13368.81    223.74 o 
   2   6   5     1498.53     1462.39     45.74 o 
   3   6   5      704.65      730.60     83.57 o 
   4   6   5       52.40       47.16     13.69 o 
   5   6   5      331.25      392.94     55.70 o 
   6   6   5     1764.13     1728.57    126.69 o 
   7   6   5     5920.18     6108.01    251.75 o 
   8   6   5       86.24      142.67     43.90 o 
   9   6   5       58.34       47.97     27.60 o 
  -5   7   5     4009.71     4490.01    242.61 o 
  -4   7   5     4560.58     4702.05    235.56 o 
  -3   7   5        0.26       -0.09      2.62 o 
  -2   7   5      164.05      142.86     37.95 o 
  -1   7   5     1759.24     1817.66    127.11 o 
   0   7   5       33.88        7.44     11.53 o 
   1   7   5     7105.41     6909.42    236.75 o 
   2   7   5     3741.09     3679.30     58.44 o 
   3   7   5       13.84       -9.90     10.64 o 
   4   7   5     1933.57     1806.90    126.46 o 
   5   7   5     4862.47     4794.68    151.65 o 
   6   7   5      239.18      220.00     47.74 o 
   7   7   5     2326.05     2203.21    160.93 o 
   8   7   5        0.68      -12.86     15.68 o 
  -4   8   5     1185.48     1266.74    128.43 o 
  -3   8   5       13.22       12.71     13.07 o 
  -2   8   5      302.17      316.18     58.21 o 
  -1   8   5     6506.62     6907.20    262.55 o 
   0   8   5     6337.47     6374.74    245.19 o 
   1   8   5     1183.89     1159.69    101.97 o 
   2   8   5      443.66      445.20     21.52 o 
   3   8   5      835.66      833.45     49.28 o 
   4   8   5     2280.43     2003.91    216.42 o 
   5   8   5     5247.76     4965.09    246.71 o 
   6   8   5      673.86      615.73     84.85 o 
   7   8   5        8.01       36.82     20.53 o 
   8   8   5      292.47      299.80     63.76 o 
  -3   9   5      706.85      843.28    105.05 o 
  -2   9   5        7.17       -8.02     12.59 o 
  -1   9   5     4674.41     4918.83    233.78 o 
   0   9   5     1881.26     1998.30    145.97 o 
   1   9   5       11.25        0.21     14.39 o 
   2   9   5      849.45      815.47     91.49 o 
   3   9   5     1896.56     2079.66    147.84 o 
   4   9   5        2.47       18.24     16.10 o 
   5   9   5     1387.71     1489.56     95.43 o 
   6   9   5      169.02      193.47     51.64 o 
   7   9   5      263.96      196.07     51.92 o 
  -2  10   5      743.72      774.37    100.52 o 
  -1  10   5      282.56      249.20     56.02 o 
   0  10   5        0.27       15.23     14.65 o 
   1  10   5      277.74      348.19     63.99 o 
   2  10   5      489.55      457.54     73.20 o 
   3  10   5     3918.96     4062.21    218.04 o 
   4  10   5     1677.08     1596.47    139.56 o 
   5  10   5        0.29       -1.01     11.38 o 
   6  10   5      232.32      223.85     57.91 o 
   7  10   5      604.36      623.50     99.29 o 
  -1  11   5       66.57       39.89     27.28 o 
   0  11   5      174.91      213.04     52.54 o 
   1  11   5     2843.74     2954.60    193.48 o 
   2  11   5      390.23      375.95     70.42 o 
   3  11   5     1488.63     1495.44    139.16 o 
   4  11   5        1.93       18.35     18.55 o 
   5  11   5      114.08      108.63     30.30 o 
  -2  -9   6        5.40        4.74     10.44 o 
  -1  -9   6      325.67      260.57     55.30 o 
   0  -9   6      165.26      142.41     41.79 o 
  -4  -8   6     1012.76      967.72    122.05 o 
  -3  -8   6     1754.95     1914.34    164.10 o 
  -2  -8   6       27.96       18.92     13.17 o 
  -1  -8   6      248.23      235.91     52.05 o 
   0  -8   6     2946.08     2772.82    176.79 o 
   1  -8   6       90.89      106.89     34.68 o 
   2  -8   6      904.52     1030.84    108.10 o 
   3  -8   6       18.48       54.98     25.62 o 
  -5  -7   6     1953.97     2150.92    181.79 o 
  -4  -7   6      123.77      105.98     40.02 o 
  -3  -7   6      254.75      222.52     37.54 o 
  -2  -7   6     1675.20     1747.60    100.59 o 
  -1  -7   6       80.30       47.08     25.97 o 
   0  -7   6     4899.36     5029.52    231.65 o 
   1  -7   6     1160.22     1227.93    113.44 o 
   2  -7   6      223.67      171.34     43.12 o 
   3  -7   6      462.47      391.69     64.83 o 
   4  -7   6     1073.76      987.01    105.38 o 
  -5  -6   6     2323.56     2279.97    178.86 o 
  -4  -6   6       11.60       14.57     15.52 o 
  -3  -6   6     1221.58     1263.02     84.50 o 
  -2  -6   6     5636.97     5759.17    174.25 o 
  -1  -6   6     1221.71     1277.69     79.71 o 
   0  -6   6     1937.25     1799.16     72.29 o 
   1  -6   6     1723.85     1676.24     66.57 o 
   2  -6   6       47.57       47.25     12.30 o 
   3  -6   6      904.99      890.55     55.85 o 
   4  -6   6     6338.52     6182.89    158.20 o 
   5  -6   6      319.59      298.24     58.34 o 
  -6  -5   6       17.75       20.94     20.32 o 
  -5  -5   6       48.35       45.07     24.78 o 
  -4  -5   6      284.85      334.19     61.98 o 
  -3  -5   6        0.73        9.68     10.11 o 
  -2  -5   6     3698.90     3937.87    136.22 o 
  -1  -5   6     4729.04     4858.69    114.05 o 
   0  -5   6        7.96        7.18      6.46 o 
   1  -5   6      696.58      692.64     60.55 o 
   2  -5   6     4473.26     4443.55    105.24 o 
   3  -5   6      206.65      223.31     26.32 o 
   4  -5   6     5207.39     5051.74    136.31 o 
   5  -5   6      301.56      312.90     36.79 o 
   6  -5   6        0.03       12.46      8.79 o 
  -6  -4   6      320.50      296.20     62.86 o 
  -5  -4   6      250.57      252.86     55.24 o 
  -4  -4   6     3250.53     3171.58    255.95 o 
  -3  -4   6     3304.01     3265.04    124.36 o 
  -2  -4   6     2959.54     2971.36     79.13 o 
  -1  -4   6     3560.84     3671.81     95.64 o 
   0  -4   6      221.57      233.42     19.43 o 
   1  -4   6     2216.28     2244.94     56.34 o 
   2  -4   6     5050.15     5111.85    148.52 o 
   3  -4   6      836.93      857.03     40.68 o 
   4  -4   6      126.72      128.11     16.95 o 
   5  -4   6       15.89       18.28      9.62 o 
   6  -4   6      178.24      174.52     29.25 o 
   7  -4   6      467.58      455.00     83.20 o 
  -7  -3   6      347.78      303.49     66.36 o 
  -6  -3   6      748.79      609.95     87.82 o 
  -5  -3   6      365.23      429.00     68.12 o 
  -4  -3   6     6920.91     6802.38    241.92 o 
  -3  -3   6     5059.57     4859.11    107.90 o 
  -2  -3   6        7.27        3.49      3.51 o 
  -1  -3   6     1008.41     1107.04     36.35 o 
   0  -3   6     4748.32     4832.23    136.68 o 
   1  -3   6      103.63      123.73     37.82 o 
   2  -3   6     3351.17     3177.43     63.20 o 
   3  -3   6     2170.10     2093.21     70.33 o 
   4  -3   6        0.72       -5.26     14.37 o 
   5  -3   6     2651.46     2732.00     81.98 o 
   6  -3   6     4620.18     4638.74    146.55 o 
   7  -3   6        4.73        6.86      9.91 o 
  -7  -2   6        0.80      -10.86     16.59 o 
  -6  -2   6     3425.19     3430.17    201.87 o 
  -5  -2   6     1598.05     1583.57    126.88 o 
  -4  -2   6      591.61      595.60     71.30 o 
  -3  -2   6      192.53      174.10     26.43 o 
  -2  -2   6      240.68      236.75     18.63 o 
  -1  -2   6     1705.61     1853.37     47.32 o 
   0  -2   6    16114.84    16212.29    206.20 o 
   1  -2   6     5072.65     4993.23    183.80 o 
   2  -2   6     2003.89     1874.37     42.09 o 
   3  -2   6        0.83       15.11      4.87 o 
   4  -2   6     3457.38     2956.13    403.85 o 
   5  -2   6     1787.06     1878.94    129.42 o 
   6  -2   6     4325.73     4440.69    215.11 o 
   7  -2   6      170.16      150.33     45.01 o 
   8  -2   6       43.12       20.98     20.19 o 
  -7  -1   6      184.93      161.22     48.42 o 
  -6  -1   6     3718.32     3665.03    207.04 o 
  -5  -1   6     5155.88     4961.34    220.53 o 
  -4  -1   6      850.90      866.00     83.66 o 
  -3  -1   6       38.84       47.45     12.91 o 
  -2  -1   6     4129.67     4030.32     91.06 o 
  -1  -1   6     2752.41     2821.91     84.98 o 
   0  -1   6    10085.67     9703.40    143.21 o 
   1  -1   6     2939.16     3080.08     80.87 o 
   2  -1   6        0.04        3.12      1.78 o 
   3  -1   6     4767.89     4654.79     95.32 o 
   4  -1   6     8328.79     8323.77    144.88 o 
   5  -1   6      193.65      188.60     24.80 o 
   6  -1   6     1411.28     1318.60     71.70 o 
   7  -1   6      211.43      238.84     53.15 o 
   8  -1   6       28.24       22.66     20.46 o 
  -7   0   6     2595.60     2494.67    183.03 o 
  -6   0   6       81.18       82.23     30.30 o 
  -5   0   6     2568.86     2591.57    157.93 o 
  -4   0   6      121.64      162.61     36.48 o 
  -3   0   6      112.48      108.25     15.99 o 
  -2   0   6    17698.11    17344.02    183.42 o 
  -1   0   6     6488.52     6671.91     80.27 o 
   0   0   6      727.92      757.79     28.16 o 
   1   0   6       48.27       39.60     12.80 o 
   2   0   6      688.02      661.20     17.74 o 
   3   0   6      655.12      623.65     24.13 o 
   4   0   6     8679.64     8848.02    113.65 o 
   5   0   6     2173.01     2184.03     80.44 o 
   6   0   6      100.08       96.90     19.64 o 
   7   0   6      796.49      829.84     61.65 o 
   8   0   6     1729.97     1798.40     99.04 o 
   9   0   6      318.29      267.73     55.53 o 
  -7   1   6     3286.92     3313.73    209.81 o 
  -6   1   6       44.84       69.70     29.33 o 
  -5   1   6       24.07        4.93     10.21 o 
  -4   1   6     4950.98     4860.88    196.28 o 
  -3   1   6      655.90      651.33     38.26 o 
  -2   1   6     4689.07     4647.97     78.15 o 
  -1   1   6     2014.18     2085.43     45.54 o 
   0   1   6       38.70       41.23      4.90 o 
   1   1   6     2063.68     2123.13     49.48 o 
   2   1   6    12642.18    12259.32    194.49 o 
   3   1   6     3883.89     3893.41     53.26 o 
   4   1   6     2689.16     2730.62     61.57 o 
   5   1   6       40.04       37.37      8.71 o 
   6   1   6      238.23      244.28     35.16 o 
   7   1   6     3578.87     3665.47    126.92 o 
   8   1   6     2860.99     2956.41    145.81 o 
   9   1   6      112.69      130.95     36.93 o 
  -7   2   6     1010.17     1058.48    119.31 o 
  -6   2   6      249.26      299.34     59.53 o 
  -5   2   6      216.39      202.43     44.84 o 
  -4   2   6     4097.05     4016.15    218.76 o 
  -3   2   6     4136.47     4050.73     95.30 o 
  -2   2   6       17.34       21.53      5.64 o 
  -1   2   6      252.25      269.60     19.51 o 
   0   2   6     6986.60     7127.31     84.48 o 
   1   2   6        9.54       17.00      6.01 o 
   2   2   6    17202.75    16963.63    211.60 o 
   3   2   6     3961.79     3823.85     57.32 o 
   4   2   6       27.86       29.00      6.56 o 
   5   2   6     2490.74     2490.73     56.58 o 
   6   2   6     1692.21     1861.01    102.50 o 
   7   2   6      242.31      221.64     28.12 o 
   8   2   6     1304.64     1351.91    109.82 o 
   9   2   6       40.03       30.67     19.87 o 
  -7   3   6       62.28       16.55     40.91 o 
  -6   3   6     2719.55     2640.06    126.02 o 
  -5   3   6     2796.20     2770.88    118.55 o 
  -4   3   6     1202.37     1145.08     55.26 o 
  -3   3   6     6044.11     5940.25    119.89 o 
  -2   3   6       17.19       18.95     11.33 o 
  -1   3   6     3206.53     3300.64     53.51 o 
   0   3   6    22849.58    23198.10    182.75 o 
   1   3   6     1386.46     1271.94     29.26 o 
   2   3   6     2940.59     3050.50     88.16 o 
   3   3   6       92.59       84.36      9.10 o 
   4   3   6      387.52      364.57     23.92 o 
   5   3   6     3400.03     3278.53     95.10 o 
   6   3   6    10052.52    10053.18    246.84 o 
   7   3   6     1221.08     1211.93     95.75 o 
   8   3   6      595.29      557.98     72.16 o 
   9   3   6       83.62       45.95     22.56 o 
  -6   4   6     2597.99     2698.08    130.39 o 
  -5   4   6     5159.97     5288.62    179.24 o 
  -4   4   6       28.55       34.25     11.19 o 
  -3   4   6       46.79       57.70     11.45 o 
  -2   4   6     5259.00     5214.57     90.21 o 
  -1   4   6       32.64       31.48      6.85 o 
   0   4   6    11824.28    11545.99     93.45 o 
   1   4   6     5878.59     5842.72     77.48 o 
   2   4   6      754.27      741.31     33.57 o 
   3   4   6      345.17      335.55     21.37 o 
   4   4   6     5088.92     5068.43    115.23 o 
   5   4   6       17.18       16.11      9.82 o 
   6   4   6     4046.31     4038.20    163.96 o 
   7   4   6        5.47        2.40      6.28 o 
   8   4   6        6.39       -1.84      9.78 o 
   9   4   6     1655.50     1565.46    133.65 o 
  -6   5   6     1278.91     1446.53     98.03 o 
  -5   5   6     2618.70     2616.19    122.73 o 
  -4   5   6      241.09      222.68     47.48 o 
  -3   5   6     1067.66      175.54    531.78 o 
  -2   5   6     4874.27     4998.74    105.73 o 
  -1   5   6     4291.46     4417.23     68.08 o 
   0   5   6     1521.98     1537.60     56.81 o 
   1   5   6     3104.35     3204.14     64.67 o 
   2   5   6      366.15      311.04     22.07 o 
   3   5   6     1108.56     1220.12     47.93 o 
   4   5   6     9714.43     9512.60    147.19 o 
   5   5   6      278.50      316.26     44.91 o 
   6   5   6      126.62      179.50     36.13 o 
   7   5   6      612.63      547.79     69.21 o 
   8   5   6      365.63      403.59     64.02 o 
   9   5   6      386.14      277.00     57.60 o 
  -5   6   6       11.40       18.80     18.76 o 
  -4   6   6      499.39      511.51     75.07 o 
  -3   6   6       61.72       73.95     21.33 o 
  -2   6   6     4726.51     4648.27     87.94 o 
  -1   6   6     3801.03     3807.81    123.15 o 
   0   6   6      584.65      621.67     39.58 o 
   1   6   6     1135.67     1172.50     66.72 o 
   2   6   6    10352.88    10530.64    168.79 o 
   3   6   6      197.22      213.23     20.69 o 
   4   6   6     3371.75     3469.75    113.39 o 
   5   6   6      397.22      404.67     55.11 o 
   6   6   6       26.67       15.19      7.78 o 
   7   6   6     1327.92     1209.63    108.47 o 
   8   6   6     2896.30     2624.23    171.86 o 
   9   6   6       49.57       10.66     16.01 o 
  -5   7   6        6.42       12.28     15.77 o 
  -4   7   6     3341.32     3600.72    209.26 o 
  -3   7   6     4074.19     4204.52    215.50 o 
  -2   7   6      546.71      642.77     80.16 o 
  -1   7   6       61.67       76.21     27.52 o 
   0   7   6     1009.40      949.39     89.97 o 
   1   7   6     2524.60     2643.72    147.12 o 
   2   7   6     6431.27     6318.09    117.91 o 
   3   7   6     1989.25     2134.01     74.39 o 
   4   7   6       17.05       23.61     16.93 o 
   5   7   6      477.11      491.53     48.52 o 
   6   7   6     2199.50     2364.91    151.10 o 
   7   7   6      528.25      554.03     78.51 o 
   8   7   6     3076.16     3008.50    190.83 o 
  -4   8   6     2455.54     2508.97    182.82 o 
  -3   8   6     2031.52     2368.51    168.65 o 
  -2   8   6        4.73        5.49     10.02 o 
  -1   8   6      394.48      406.72     64.24 o 
   0   8   6     4393.51     4595.72    211.26 o 
   1   8   6     1662.57     1592.33    122.41 o 
   2   8   6     1561.43     1552.95    121.20 o 
   3   8   6     1602.38     1626.54     55.39 o 
   4   8   6       23.43       -5.57     11.54 o 
   5   8   6     2657.19     2767.67    121.80 o 
   6   8   6     4614.29     4727.88    228.72 o 
   7   8   6        9.31        0.00      6.42 o 
   8   8   6      386.92      308.24     65.09 o 
  -3   9   6      250.38      221.62     55.58 o 
  -2   9   6       64.88       46.07     25.00 o 
  -1   9   6      196.79      176.82     45.44 o 
   0   9   6     7866.50     8504.44    306.47 o 
   1   9   6     4238.10     4398.21    215.47 o 
   2   9   6      285.82      351.45     60.67 o 
   3   9   6       43.05       36.39      9.30 o 
   4   9   6     1582.60     1515.65    130.12 o 
   5   9   6      795.58      854.86     71.98 o 
   6   9   6     2720.17     2701.94    183.98 o 
   7   9   6      435.92      407.77     75.70 o 
  -2  10   6     2403.70     2344.82    176.97 o 
  -1  10   6      957.34     1046.18    114.98 o 
   0  10   6     1618.18     1749.68    145.56 o 
   1  10   6      248.01      276.90     57.01 o 
   2  10   6        0.23       -2.87      9.00 o 
   3  10   6     1156.09     1404.03    129.16 o 
   4  10   6     2979.52     2999.63    193.13 o 
   5  10   6      561.03      548.28     60.44 o 
   6  10   6      140.07      113.97     40.97 o 
   7  10   6       16.38        9.23     14.77 o 
   0  11   6        4.74      -26.95     20.66 o 
   1  11   6      178.72      187.11     50.48 o 
   2  11   6      587.03      626.23     90.75 o 
   3  11   6       55.55       48.70     28.69 o 
   4  11   6     2779.39     2749.20    193.38 o 
   5  11   6      395.52      416.53     67.13 o 
  -3  -8   7     2724.57     2417.69    188.62 o 
  -2  -8   7     1722.92     1760.77    133.51 o 
  -1  -8   7       71.46       58.71     18.89 o 
   0  -8   7       22.95       -8.03     11.74 o 
   1  -8   7     1123.60     1243.86    124.69 o 
   2  -8   7       12.33       -3.41     12.03 o 
  -4  -7   7     1135.55     1064.18    124.22 o 
  -3  -7   7      376.07      394.01     51.15 o 
  -2  -7   7     1034.87      980.83     78.06 o 
  -1  -7   7       20.55        8.47      9.70 o 
   0  -7   7      450.33      439.50     72.91 o 
   1  -7   7     4184.37     4163.34    221.39 o 
   2  -7   7      598.85      580.48     82.26 o 
   3  -7   7       44.18       39.98     23.10 o 
   4  -7   7       73.19       74.50     31.41 o 
  -5  -6   7     1948.04     1804.10    161.61 o 
  -4  -6   7     3723.73     3716.86    221.26 o 
  -3  -6   7       10.06        6.14      9.96 o 
  -2  -6   7      220.15      210.55     34.43 o 
  -1  -6   7     3797.56     3845.73    143.24 o 
   0  -6   7        1.19      -17.11     16.99 o 
   1  -6   7     3687.87     3902.37    207.74 o 
   2  -6   7      948.17     1004.91    104.82 o 
   3  -6   7       84.07       48.30     23.68 o 
   4  -6   7      881.24      793.34     96.12 o 
   5  -6   7     2127.42     2021.04    157.56 o 
  -6  -5   7     2137.01     2225.34    180.90 o 
  -5  -5   7      882.76      977.74    113.26 o 
  -4  -5   7     1569.54     1515.61    134.54 o 
  -3  -5   7      156.99      158.46     30.69 o 
  -2  -5   7      980.04      938.61     68.93 o 
  -1  -5   7     5129.45     5157.17     97.97 o 
   0  -5   7     2292.92     2534.74    161.54 o 
   1  -5   7      548.21      509.83     72.02 o 
   2  -5   7      111.71      113.78     14.94 o 
   3  -5   7     2003.10     2012.95    101.76 o 
   4  -5   7      609.61      652.41     84.33 o 
   5  -5   7     5722.43     5735.66    258.27 o 
   6  -5   7      408.55      338.60     64.95 o 
  -6  -4   7     2684.93     2334.98    181.39 o 
  -5  -4   7      334.85      351.66     64.54 o 
  -4  -4   7       95.50      124.57     36.81 o 
  -3  -4   7     1603.13     1580.39     89.89 o 
  -2  -4   7      943.32      941.23     44.90 o 
  -1  -4   7     3037.28     3237.95    125.83 o 
   0  -4   7     6426.24     6615.54    161.89 o 
   1  -4   7       87.32       44.85     21.48 o 
   2  -4   7     1176.40     1143.32     44.26 o 
   3  -4   7     4954.26     4900.20    153.93 o 
   4  -4   7       16.87       30.70     10.38 o 
   5  -4   7     1085.33     1188.55     68.40 o 
   6  -4   7       35.99       32.08     21.09 o 
   7  -4   7        8.14       23.19     21.36 o 
  -6  -3   7      967.27      862.69    106.67 o 
  -5  -3   7       11.62       13.60     13.58 o 
  -4  -3   7       26.67       18.01      9.35 o 
  -3  -3   7     4130.01     4007.05    136.98 o 
  -2  -3   7     3952.67     4055.46     90.11 o 
  -1  -3   7      363.54      389.59     22.48 o 
   0  -3   7        2.47        9.47      6.99 o 
   1  -3   7     2812.65     2837.47    155.18 o 
   2  -3   7      550.52      562.57     68.84 o 
   3  -3   7     4396.23     4388.67     80.12 o 
   4  -3   7     1737.35     1758.80     71.41 o 
   5  -3   7      138.31      126.72     21.73 o 
   6  -3   7      245.30      265.06     68.44 o 
   7  -3   7     1526.16     1486.30    106.56 o 
  -6  -2   7        0.14      -11.62     16.78 o 
  -5  -2   7     3277.25     3265.37    187.21 o 
  -4  -2   7     1337.40     1291.43    108.80 o 
  -3  -2   7     7024.93     6899.27    172.98 o 
  -2  -2   7     1873.72     1974.32     60.23 o 
  -1  -2   7       21.05       20.72      7.57 o 
   0  -2   7     2986.58     2877.34     76.81 o 
   1  -2   7     9608.59     9659.09    168.49 o 
   2  -2   7     1621.77     1592.99    110.36 o 
   3  -2   7     2444.04     2428.62     54.22 o 
   4  -2   7      819.03      178.91    415.43 o 
   5  -2   7       71.78       87.48     30.79 o 
   6  -2   7     1931.50     2001.62    148.02 o 
   7  -2   7     3440.58     3461.22    208.26 o 
  -7  -1   7       71.74       59.18     28.90 o 
  -6  -1   7       54.62       38.44     23.93 o 
  -5  -1   7     4598.93     4607.91    219.28 o 
  -4  -1   7     5253.58     5276.97    212.97 o 
  -3  -1   7      143.45      131.81     18.90 o 
  -2  -1   7       22.12       20.04      9.05 o 
  -1  -1   7      878.37      894.76     31.26 o 
   0  -1   7       98.85       83.57     14.05 o 
   1  -1   7    13193.93    13159.17    156.45 o 
   2  -1   7     4520.44     4478.66    202.12 o 
   3  -1   7      377.18      356.52     19.20 o 
   4  -1   7     2571.92     2560.58     71.80 o 
   5  -1   7     4995.86     3693.77    945.09 o 
   6  -1   7      497.97      448.37     69.61 o 
   7  -1   7     2859.55     3176.11    196.58 o 
   8  -1   7      117.66      157.60     47.25 o 
  -7   0   7     1708.06     1634.92    150.80 o 
  -6   0   7     1007.95      978.41    109.01 o 
  -5   0   7     1040.08     1068.34    104.07 o 
  -4   0   7     4585.63     4344.56    191.77 o 
  -3   0   7      573.48      542.52     43.92 o 
  -2   0   7      229.87      223.18     18.90 o 
  -1   0   7    12393.21    12344.93    107.86 o 
   0   0   7     7731.63     7802.99    101.09 o 
   1   0   7     6222.88     5883.73     83.63 o 
   2   0   7     1786.55     1730.42     44.40 o 
   3   0   7       73.49       93.90      8.35 o 
   4   0   7     2858.37     2952.85     61.77 o 
   5   0   7     5441.29     5309.40    101.89 o 
   6   0   7      858.29      956.27     99.35 o 
   7   0   7      563.90      535.81     80.34 o 
   8   0   7       60.48       45.28     28.11 o 
  -7   1   7     1947.47     1786.74    156.25 o 
  -6   1   7     3872.12     3584.10    206.62 o 
  -5   1   7       35.14       22.62     17.04 o 
  -4   1   7     1131.42     1036.05     92.65 o 
  -3   1   7     1885.76     1874.56     68.09 o 
  -2   1   7       18.66       30.60      7.41 o 
  -1   1   7    11305.86    11446.45    113.30 o 
   0   1   7     3231.31     3210.87     74.03 o 
   1   1   7       55.57       60.50      5.18 o 
   2   1   7      526.09      499.76     29.51 o 
   3   1   7     3278.12     3238.55     84.83 o 
   4   1   7      302.78      305.12     18.61 o 
   5   1   7     2896.79     2943.60     58.92 o 
   6   1   7      802.23      751.94     38.75 o 
   7   1   7       98.90      103.16     21.18 o 
   8   1   7     1768.01     1723.86     94.99 o 
  -7   2   7      391.66      346.15     70.02 o 
  -6   2   7     2741.04     2834.00    185.14 o 
  -5   2   7        7.49        4.49     10.98 o 
  -4   2   7      507.79      484.99     45.20 o 
  -3   2   7     8672.25     8307.63    122.79 o 
  -2   2   7     1699.80     1684.96     49.44 o 
  -1   2   7     1027.78     1011.71     31.01 o 
   0   2   7      831.74      821.83     26.61 o 
   1   2   7      117.42      122.85      9.05 o 
   2   2   7     1678.95     1653.15     41.21 o 
   3   2   7    11610.45    11489.78    203.55 o 
   4   2   7     2109.34     1995.70     66.35 o 
   5   2   7      342.75      349.32     25.01 o 
   6   2   7      623.00      598.29     36.36 o 
   7   2   7      676.12      612.17     39.12 o 
   8   2   7     1637.64     1558.57     89.29 o 
  -6   3   7      139.08      138.11     28.97 o 
  -5   3   7     1251.44     1291.17     82.42 o 
  -4   3   7      266.23      259.78     33.79 o 
  -3   3   7     2917.20     3080.23    106.94 o 
  -2   3   7     4276.56     4197.11     79.62 o 
  -1   3   7      110.03      120.65     12.19 o 
   0   3   7      257.57      283.76     15.78 o 
   1   3   7    19275.96    19131.67    163.06 o 
   2   3   7     1108.30     1119.94     28.84 o 
   3   3   7     8428.95     8461.03     84.67 o 
   4   3   7      256.40      253.45     18.93 o 
   5   3   7        7.23        6.66     12.93 o 
   6   3   7     2846.86     2983.76    100.90 o 
   7   3   7     4896.00     5233.30    225.70 o 
   8   3   7      281.24      262.78     47.75 o 
   9   3   7      289.36      270.27     53.20 o 
  -6   4   7      104.91      130.36     29.75 o 
  -5   4   7     2678.98     2863.53    126.64 o 
  -4   4   7     5613.63     5390.71    124.93 o 
  -3   4   7      564.63      579.12     48.43 o 
  -2   4   7     2506.36     2495.19     76.07 o 
  -1   4   7      933.57      941.01     33.34 o 
   0   4   7      722.40      720.08     25.22 o 
   1   4   7    15606.90    15611.12    167.08 o 
   2   4   7     4208.59     4037.87     82.92 o 
   3   4   7        1.75       -0.22      3.04 o 
   4   4   7      255.06      249.50     18.64 o 
   5   4   7      784.91      792.40     47.68 o 
   6   4   7     1075.77     1010.57     77.22 o 
   7   4   7     6343.15     6465.27    218.51 o 
   8   4   7      152.72      133.35     35.04 o 
   9   4   7      262.19      193.27     45.80 o 
  -6   5   7      697.61      641.10     66.54 o 
  -5   5   7     1876.87     2019.58    109.44 o 
  -4   5   7     5349.14     5468.83    240.66 o 
  -3   5   7      171.55      190.30     24.88 o 
  -2   5   7     1285.58     1280.02     57.68 o 
  -1   5   7     6125.08     6213.05     97.29 o 
   0   5   7      404.75      391.99     17.56 o 
   1   5   7     3731.63     3703.88     67.16 o 
   2   5   7     3262.54     3168.55     74.94 o 
   3   5   7      223.87      230.89     21.48 o 
   4   5   7     1247.71     1259.30     44.50 o 
   5   5   7     7054.75     7668.51    212.38 o 
   6   5   7      580.22      655.95     66.80 o 
   7   5   7     1331.28     1239.01    100.51 o 
   8   5   7       27.95       17.84     12.12 o 
   9   5   7        0.20      -17.26     16.58 o 
  -5   6   7      353.43      367.72     69.97 o 
  -4   6   7      334.21      376.32     66.49 o 
  -3   6   7      468.49      456.69     68.60 o 
  -2   6   7      481.89      477.95     31.02 o 
  -1   6   7     5760.06     5580.72     89.34 o 
   0   6   7     6467.58     6556.97    338.36 o 
   1   6   7      228.43      213.98     15.29 o 
   2   6   7      119.32      112.25     13.84 o 
   3   6   7     3099.93     3118.28     98.31 o 
   4   6   7      442.73      455.20     31.67 o 
   5   6   7     4793.51     4909.16    184.06 o 
   6   6   7      430.75      410.62     57.52 o 
   7   6   7        9.71       -0.25      5.89 o 
   8   6   7      782.73      790.53     91.16 o 
   9   6   7      564.70      481.07     75.68 o 
  -4   7   7       68.73       60.70     29.49 o 
  -3   7   7     1968.01     2251.33    159.40 o 
  -2   7   7     1249.38     1255.52    114.23 o 
  -1   7   7     2446.55     2500.86    154.03 o 
   0   7   7     1645.26     1599.73    118.83 o 
   1   7   7      488.27      429.35     60.75 o 
   2   7   7     2626.32     2692.81     69.14 o 
   3   7   7     8443.27     8633.23    358.64 o 
   4   7   7      154.26      167.32     24.12 o 
   5   7   7      754.45      759.44     65.55 o 
   6   7   7       12.17       10.05     11.26 o 
   7   7   7      434.57      408.88     66.04 o 
   8   7   7      810.96      789.38     95.82 o 
  -4   8   7       51.31       62.51     31.16 o 
  -3   8   7     4174.04     4403.03    235.91 o 
  -2   8   7     3909.88     4446.39    226.51 o 
  -1   8   7       30.03       46.65     23.81 o 
   0   8   7       51.25       51.53     24.34 o 
   1   8   7     2019.14     2094.39    142.22 o 
   2   8   7       86.57       59.60     24.24 o 
   3   8   7     3255.12     3302.53     91.40 o 
   4   8   7     1704.56     1676.25     76.06 o 
   5   8   7       23.14       27.19     12.84 o 
   6   8   7      793.88      684.47     84.68 o 
   7   8   7     3051.42     3200.59    194.94 o 
   8   8   7      146.96      111.68     36.85 o 
  -3   9   7     1052.18     1181.42    126.98 o 
  -2   9   7      705.79      815.61    101.80 o 
  -1   9   7       36.18       26.05     18.59 o 
   0   9   7      505.68      483.35     74.51 o 
   1   9   7     5033.99     5199.65    236.77 o 
   2   9   7     3244.69     3278.29    188.69 o 
   3   9   7      595.17      525.61     75.97 o 
   4   9   7      207.91      206.29     30.41 o 
   5   9   7      394.76      403.74     49.00 o 
   6   9   7      777.89      737.68     94.09 o 
   7   9   7     2787.01     2680.35    186.39 o 
  -2  10   7        6.77       -1.07     12.33 o 
  -1  10   7      703.46      664.90     93.18 o 
   0  10   7       90.48      113.61     36.91 o 
   1  10   7     3218.05     3476.60    204.67 o 
   2  10   7     1007.39     1078.65    113.52 o 
   3  10   7       57.70       85.68     33.07 o 
   4  10   7     1161.03     1030.87    114.32 o 
   5  10   7     2132.32     2293.01    123.60 o 
   6  10   7        7.64       12.34     13.93 o 
   0  11   7     1376.49     1381.19    138.12 o 
   1  11   7      480.69      532.72     85.28 o 
   2  11   7        3.49        0.00     13.58 o 
   3  11   7      173.62      202.73     51.76 o 
   4  11   7      703.19      686.05     97.58 o 
   5  11   7     2456.37     2515.14    193.35 o 
  -3  -7   8      123.31      144.31     32.21 o 
  -2  -7   8      894.32      830.87     74.20 o 
  -1  -7   8     1359.44     1300.93     90.59 o 
   0  -7   8      112.43      114.86     26.75 o 
   1  -7   8      313.86      295.83     62.76 o 
   2  -7   8     2828.62     2377.01    176.67 o 
   3  -7   8      308.47      330.31     66.63 o 
  -4  -6   8     2009.42     2018.49    167.18 o 
  -3  -6   8     2575.30     2551.15    129.31 o 
  -2  -6   8       29.14       24.59     12.93 o 
  -1  -6   8      234.75      258.29     38.49 o 
   0  -6   8     1099.15     1243.49     82.33 o 
   1  -6   8      289.91      364.34     67.76 o 
   2  -6   8     3937.34     4065.90    221.32 o 
   3  -6   8     1010.42     1101.67    116.66 o 
   4  -6   8       26.51       31.78     22.03 o 
  -5  -5   8     1116.91     1159.48    125.72 o 
  -4  -5   8     1805.13     1840.28    149.94 o 
  -3  -5   8     3378.12     3389.98    143.07 o 
  -2  -5   8        1.81        1.05     16.03 o 
  -1  -5   8     1245.95     1346.06     82.69 o 
   0  -5   8     6726.23     6755.81    181.92 o 
   1  -5   8      347.01      321.71     62.37 o 
   2  -5   8     1579.95     1674.45    137.01 o 
   3  -5   8      815.77      780.04     94.35 o 
   4  -5   8        1.58        3.10     10.13 o 
   5  -5   8      866.64      899.27    106.46 o 
  -5  -4   8     4232.75     3898.29    223.29 o 
  -4  -4   8       18.21       16.09     15.47 o 
  -3  -4   8      166.84      169.08     30.59 o 
  -2  -4   8      687.51      786.81     62.86 o 
  -1  -4   8      191.01      169.64     27.85 o 
   0  -4   8     4693.62     5056.74    146.32 o 
   1  -4   8     3009.62     3084.41    179.32 o 
   2  -4   8        0.05      -14.05     15.24 o 
   3  -4   8      161.97      130.88     23.03 o 
   4  -4   8     3464.23     3442.05    196.50 o 
   5  -4   8      279.37      324.25     62.81 o 
   6  -4   8     2782.56     2821.18    192.10 o 
  -6  -3   8     1692.27     1517.58    144.16 o 
  -5  -3   8     2125.26     1984.50    154.93 o 
  -4  -3   8      561.23      560.83     76.02 o 
  -3  -3   8      138.09      174.87     29.35 o 
  -2  -3   8     2197.44     2229.90     66.19 o 
  -1  -3   8     2646.47     2712.01     37.02 o 
   0  -3   8     2571.64     2607.00     96.97 o 
   1  -3   8     2189.22     2294.08     87.18 o 
   2  -3   8      441.64      504.93     69.78 o 
   3  -3   8      529.57      510.75     20.15 o 
   4  -3   8     4896.97     4924.57    166.02 o 
   5  -3   8      468.62      445.56     39.82 o 
   6  -3   8       53.85       12.77     14.59 o 
   7  -3   8       36.54       30.06     23.93 o 
  -6  -2   8       20.86       48.58     27.19 o 
  -5  -2   8       68.44       50.56     25.14 o 
  -4  -2   8      727.06      710.69     83.42 o 
  -3  -2   8      399.46      358.91     40.93 o 
  -2  -2   8     6494.85     6436.89    111.82 o 
  -1  -2   8     5759.63     5993.37     63.58 o 
   0  -2   8        4.75        4.14      7.37 o 
   1  -2   8     1226.27     1254.40     57.50 o 
   2  -2   8     3860.49     3752.96    182.39 o 
   3  -2   8       20.95       26.99      4.48 o 
   4  -2   8     2291.00     2266.33     57.20 o 
   5  -2   8      987.63      991.04    102.47 o 
   6  -2   8       65.61       40.72     25.18 o 
   7  -2   8      958.04      971.14    112.69 o 
  -6  -1   8      144.85      164.74     46.34 o 
  -5  -1   8        0.55       25.52     18.72 o 
  -4  -1   8     4123.45     4327.31    198.30 o 
  -3  -1   8     1978.78     1949.07    137.05 o 
  -2  -1   8     1960.82     1970.70    176.79 o 
  -1  -1   8       22.61       37.42      8.69 o 
   0  -1   8      972.10      971.27     77.90 o 
   1  -1   8     2617.81     2715.16     89.82 o 
   2  -1   8     9377.88     9625.21     94.91 o 
   3  -1   8     3674.72     3537.47     47.00 o 
   4  -1   8      499.96      496.83     25.79 o 
   5  -1   8      139.00      108.14     31.16 o 
   6  -1   8     1315.57     1502.56    129.84 o 
   7  -1   8     1065.16     1124.42    119.79 o 
  -6   0   8     1572.91     1576.18    140.01 o 
  -5   0   8      489.43      443.17     68.74 o 
  -4   0   8     4413.97     4182.30    193.61 o 
  -3   0   8     6441.56     6252.41    213.77 o 
  -2   0   8      756.94      738.11     33.44 o 
  -1   0   8      109.64      105.41     10.33 o 
   0   0   8     5754.98     5633.73     90.02 o 
   1   0   8     1443.71     1420.70     42.34 o 
   2   0   8     7683.76     7495.69    168.09 o 
   3   0   8     3658.15     3513.22     80.09 o 
   4   0   8       29.84       23.08      5.24 o 
   5   0   8     3631.33     3573.26    126.99 o 
   6   0   8     3904.02     4215.03    214.76 o 
   7   0   8       27.08       29.68     23.71 o 
   8   0   8      809.76      835.78    109.69 o 
  -6   1   8     2674.76     2673.49    180.91 o 
  -5   1   8     2659.22     2620.99    166.04 o 
  -4   1   8       36.54       16.02     13.23 o 
  -3   1   8     3003.72     2989.66    101.22 o 
  -2   1   8        1.11        5.75      3.99 o 
  -1   1   8       38.52       46.38      6.96 o 
   0   1   8    14153.83    13999.44    158.43 o 
   1   1   8     6593.13     6381.07     74.70 o 
   2   1   8     1240.00     1184.78     40.84 o 
   3   1   8        8.51       42.20     38.01 o 
   4   1   8     1452.77     1357.82     84.22 o 
   5   1   8      937.36      931.43     52.14 o 
   6   1   8     4010.79      512.68   2217.07 o 
   7   1   8      924.44      964.75     62.24 o 
   8   1   8       62.90       44.33     29.33 o 
  -6   2   8      993.31      891.27     74.68 o 
  -5   2   8     3133.65     3220.88    130.36 o 
  -4   2   8      276.97      216.89     31.11 o 
  -3   2   8       58.01       56.18     22.33 o 
  -2   2   8     7537.88     7313.28     97.82 o 
  -1   2   8      503.73      549.76     26.49 o 
   0   2   8     5498.79     5583.56     99.59 o 
   1   2   8     1416.53     1414.70     33.40 o 
   2   2   8      647.71      624.75     29.30 o 
   3   2   8     1571.24     1610.01     70.16 o 
   4   2   8     6211.01     6101.88    414.86 o 
   5   2   8      860.20      902.42     37.11 o 
   6   2   8     1524.39     1581.28     68.71 o 
   7   2   8       30.02       28.21     11.76 o 
   8   2   8      241.33      253.09     61.61 o 
  -6   3   8      225.45      238.95     39.62 o 
  -5   3   8     1419.90     1477.87     89.80 o 
  -4   3   8      239.95      271.12     38.85 o 
  -3   3   8      448.86      461.48     34.10 o 
  -2   3   8     6853.97     6827.25    122.45 o 
  -1   3   8     2327.46     2371.35     56.86 o 
   0   3   8      213.90      248.83     17.28 o 
   1   3   8        5.53       17.66      5.57 o 
   2   3   8     2495.22     2435.80     37.73 o 
   3   3   8       11.12        2.61      5.15 o 
   4   3   8     7103.97     7019.53     94.13 o 
   5   3   8      872.23      929.89     48.86 o 
   6   3   8        4.53        7.16      5.93 o 
   7   3   8     1403.54     1461.61    129.61 o 
   8   3   8     1155.14     1129.30    130.32 o 
  -6   4   8       17.99       40.26     18.77 o 
  -5   4   8       68.36       86.31     23.50 o 
  -4   4   8     3420.75     3402.32    130.02 o 
  -3   4   8     2660.86     2420.01    108.33 o 
  -2   4   8     1506.18     1467.02     59.69 o 
  -1   4   8     5220.32     5262.99    102.45 o 
   0   4   8       53.19       49.96      7.92 o 
   1   4   8     1551.73     1573.27     43.32 o 
   2   4   8    16285.54    16062.57    262.45 o 
   3   4   8     1126.96     1093.57     34.46 o 
   4   4   8     3653.31     3610.44     67.59 o 
   5   4   8       81.68       80.91     14.76 o 
   6   4   8      134.08      137.01     21.55 o 
   7   4   8     1968.29     2029.52    122.50 o 
   8   4   8     3804.38     3595.34    375.99 o 
  -5   5   8       17.64        3.31     12.53 o 
  -4   5   8     2341.62     2239.60    157.63 o 
  -3   5   8     6525.81     6372.61    249.43 o 
  -2   5   8       70.01        6.87     36.20 o 
  -1   5   8      252.06      243.74     20.75 o 
   0   5   8     5181.21     5009.81     70.25 o 
   1   5   8       12.92       19.25      5.45 o 
   2   5   8     6834.46     6880.71    108.48 o 
   3   5   8     2920.58     2741.24     76.47 o 
   4   5   8       21.60       18.76      5.38 o 
   5   5   8      737.98      785.61     57.85 o 
   6   5   8     3079.17     3172.54    164.15 o 
   7   5   8       16.12       26.68     11.03 o 
   8   5   8     1707.82     1612.73     91.78 o 
  -5   6   8     1372.10     1419.59    138.28 o 
  -4   6   8     1330.84     1453.27    132.12 o 
  -3   6   8     2625.61     2819.04    173.93 o 
  -2   6   8        5.74        4.50      6.54 o 
  -1   6   8      869.08      888.36     72.33 o 
   0   6   8     5350.35     5221.60    140.14 o 
   1   6   8     2403.83     2372.60     61.89 o 
   2   6   8      143.74      153.74     19.86 o 
   3   6   8     1049.06     1045.00     55.91 o 
   4   6   8       96.39      127.93     23.40 o 
   5   6   8      968.93      924.77     48.45 o 
   6   6   8     5242.59     5477.49    214.13 o 
   7   6   8      464.22      430.13     59.65 o 
   8   6   8      195.30      131.76     33.75 o 
  -4   7   8       12.46       24.98     20.46 o 
  -3   7   8      101.62       77.43     29.86 o 
  -2   7   8     1322.20     1339.36    120.18 o 
  -1   7   8       25.05       37.29     19.99 o 
   0   7   8     4284.49     4390.12    200.88 o 
   1   7   8     2885.04     2781.62    125.11 o 
   2   7   8       66.04       79.37     13.29 o 
   3   7   8      524.86      483.26     37.43 o 
   4   7   8     6683.50     6915.35    193.02 o 
   5   7   8        0.41       -3.22      4.65 o 
   6   7   8     1714.56     1879.43     91.26 o 
   7   7   8      128.65       85.34     30.03 o 
   8   7   8       29.61       29.50     19.92 o 
  -3   8   8        0.54       -5.22     14.96 o 
  -2   8   8     3622.79     3901.44    216.86 o 
  -1   8   8     4591.41     4954.77    233.20 o 
   0   8   8      544.97      668.19     83.26 o 
   1   8   8       17.23       95.03     32.10 o 
   2   8   8      808.74      769.44     87.09 o 
   3   8   8     1916.85     1940.72     87.59 o 
   4   8   8     6053.84     6134.44    148.79 o 
   5   8   8      621.13      651.77     44.01 o 
   6   8   8        8.57      -17.43     17.10 o 
   7   8   8      259.19      282.06     55.73 o 
   8   8   8      563.71      554.49     82.19 o 
  -2   9   8     2744.98     2943.80    195.70 o 
  -1   9   8     2971.18     3179.69    196.36 o 
   0   9   8        6.64        0.08     10.47 o 
   1   9   8      432.90      469.36     72.44 o 
   2   9   8     2692.60     2852.07    178.63 o 
   3   9   8      447.94      466.86     71.99 o 
   4   9   8     1482.32     1506.85    131.81 o 
   5   9   8      637.22      713.92     47.03 o 
   6   9   8       26.53       12.17     12.73 o 
   7   9   8      686.58      616.17     87.24 o 
  -1  10   8      111.06      161.71     48.13 o 
   0  10   8       23.26       53.98     25.43 o 
   1  10   8      310.82      245.96     56.30 o 
   2  10   8     3832.56     3974.23    221.92 o 
   3  10   8     2794.04     3021.71    194.79 o 
   4  10   8      272.17      244.13     55.94 o 
   5  10   8       42.20       38.86     17.33 o 
   6  10   8      973.74      965.47     95.00 o 
   1  11   8      444.58      488.43     82.30 o 
   2  11   8     1220.79     1202.53    128.64 o 
   3  11   8      228.88      231.74     56.98 o 
   4  11   8       48.50       47.01     27.39 o 
   5  11   8      871.39      738.94    104.19 o 
  -1  -7   9     2774.28     2648.11    132.66 o 
   0  -7   9     1370.57     1348.80     93.19 o 
   1  -7   9        0.69       -0.82     14.17 o 
  -3  -6   9     1954.72     1941.58    157.84 o 
  -2  -6   9      827.94      795.53     71.20 o 
  -1  -6   9      310.17      273.39     41.03 o 
   0  -6   9      991.29      986.22     75.44 o 
   1  -6   9       29.37       36.95     16.06 o 
   2  -6   9      254.57      249.55     59.18 o 
   3  -6   9     3315.93     3390.21    214.07 o 
  -4  -5   9       49.42       76.44     33.85 o 
  -3  -5   9     1535.92     1538.19     99.28 o 
  -2  -5   9     2982.74     3137.71    136.36 o 
  -1  -5   9       47.14       55.24     17.77 o 
   0  -5   9      126.13      132.32     26.21 o 
   1  -5   9     4501.05     4823.81    154.77 o 
   2  -5   9       13.06       25.58     23.31 o 
   3  -5   9     2797.60     2681.11    184.55 o 
   4  -5   9      843.80      878.89    108.50 o 
   5  -5   9      178.53      181.98     49.58 o 
  -5  -4   9     1991.72     1845.01    158.02 o 
  -4  -4   9     3244.98     3141.03    191.83 o 
  -3  -4   9     1073.58     1148.10     81.51 o 
  -2  -4   9     1189.55     1367.75     85.51 o 
  -1  -4   9      109.43      117.74     23.56 o 
   0  -4   9     1299.36     1428.80     80.16 o 
   1  -4   9     6145.29     6238.41    162.84 o 
   2  -4   9     1007.37     1040.52    109.34 o 
   3  -4   9      391.82      384.39     68.28 o 
   4  -4   9       33.48       30.13     24.82 o 
   5  -4   9      591.91      592.66     88.32 o 
  -5  -3   9     2993.38     2692.72    184.03 o 
  -4  -3   9     4546.54     4307.03    217.19 o 
  -3  -3   9       50.96       46.87     16.70 o 
  -2  -3   9      228.53      236.26     34.12 o 
  -1  -3   9     2071.97     2184.15     98.00 o 
   0  -3   9      375.39      368.03     37.43 o 
   1  -3   9     3148.05     3337.92    186.18 o 
   2  -3   9     3761.78     3765.93    201.48 o 
   3  -3   9      111.86      113.07     35.47 o 
   4  -3   9      872.85      963.31    105.45 o 
   5  -3   9     3121.38     3526.04    207.74 o 
   6  -3   9        3.13        9.58     13.54 o 
  -6  -2   9     1607.63     1571.89    147.58 o 
  -5  -2   9      201.12      186.03     47.95 o 
  -4  -2   9      766.94      740.95     86.88 o 
  -3  -2   9       19.16       27.99     12.56 o 
  -2  -2   9       63.44       72.94     10.12 o 
  -1  -2   9     3697.08     3812.44    121.01 o 
   0  -2   9     5538.28     5818.36    161.90 o 
   1  -2   9      701.05      711.19     44.97 o 
   2  -2   9       54.35       39.85     10.84 o 
   3  -2   9     1853.41     1834.78    102.25 o 
   4  -2   9      502.78      547.99     51.01 o 
   5  -2   9     2961.89     3235.94    193.74 o 
   6  -2   9      501.12      446.14     75.64 o 
   7  -2   9        1.72      -15.61     17.36 o 
  -6  -1   9     1979.51     1921.92    160.79 o 
  -5  -1   9      532.39      453.81     72.06 o 
  -4  -1   9        4.85        9.01     11.36 o 
  -3  -1   9     2635.31     2809.25    135.50 o 
  -2  -1   9      607.89      621.40     35.90 o 
  -1  -1   9     6183.66     6260.43     76.39 o 
   0  -1   9     2360.84     2324.79     80.60 o 
   1  -1   9      420.92      380.26     28.49 o 
   2  -1   9     1432.57     1490.01     36.10 o 
   3  -1   9     5820.85     5912.80    141.15 o 
   4  -1   9      790.86      804.30     29.85 o 
   5  -1   9      792.25      851.89     96.48 o 
   6  -1   9      323.54      339.49     64.76 o 
   7  -1   9       90.57       81.52     35.37 o 
  -6   0   9     1377.95     1385.07    134.14 o 
  -5   0   9      129.29      137.21     40.54 o 
  -4   0   9      136.77      103.26     32.70 o 
  -3   0   9     6674.96     6695.87    133.82 o 
  -2   0   9     4898.63     4804.68    118.21 o 
  -1   0   9       27.71       26.46      6.90 o 
   0   0   9      267.45      257.42     15.16 o 
   1   0   9     1020.49      946.13     37.45 o 
   2   0   9      696.25      742.52     79.70 o 
   3   0   9     6084.17     5585.02    240.41 o 
   4   0   9     2513.02     2368.96    152.38 o 
   5   0   9       59.73       81.59     17.50 o 
   6   0   9      852.86      882.58    101.01 o 
   7   0   9     2781.10     2914.77    195.76 o 
  -6   1   9       22.02       -5.06     10.23 o 
  -5   1   9     2804.71     2615.05    117.83 o 
  -4   1   9     1017.86     1081.43     69.28 o 
  -3   1   9     2918.69     2896.73    103.67 o 
  -2   1   9     3408.07     3281.13     73.75 o 
  -1   1   9      309.42      310.19     22.84 o 
   0   1   9       43.02       55.51     10.16 o 
   1   1   9     9775.00     9892.54    149.22 o 
   2   1   9     3901.01     3931.93    183.68 o 
   3   1   9     2686.46     2609.75     76.00 o 
   4   1   9      260.35      214.84     25.00 o 
   5   1   9      219.03      180.57     25.80 o 
   6   1   9     1867.54     1930.47    147.04 o 
   7   1   9     3691.41     3971.90    225.61 o 
   8   1   9      228.58      177.45     53.44 o 
  -6   2   9       63.13       71.86     22.65 o 
  -5   2   9     1979.58     1912.93    102.16 o 
  -4   2   9     3975.22     3977.59    135.78 o 
  -3   2   9       56.65       55.58     18.14 o 
  -2   2   9      635.70      564.42     31.07 o 
  -1   2   9     1925.48     1903.48     46.94 o 
   0   2   9      302.60      317.68     16.80 o 
   1   2   9    10845.48    10860.17    210.69 o 
   2   2   9     3716.98     3581.56     65.12 o 
   3   2   9       43.42       65.66     13.73 o 
   4   2   9     1000.81      938.51     66.75 o 
   5   2   9     2523.58     2301.76    195.46 o 
   6   2   9        1.60        6.62     11.38 o 
   7   2   9     2090.24     2038.96    159.90 o 
   8   2   9      221.11      212.09     56.47 o 
  -6   3   9      921.88      852.99     75.35 o 
  -5   3   9      320.86      277.47     39.79 o 
  -4   3   9     3060.90     3094.79    122.51 o 
  -3   3   9       92.99      104.02     20.54 o 
  -2   3   9      555.45      526.13     30.19 o 
  -1   3   9     7868.06     7891.63    125.83 o 
   0   3   9     1581.64     1594.24     81.94 o 
   1   3   9     1350.35     1389.84     37.35 o 
   2   3   9      128.28      139.87     13.75 o 
   3   3   9        0.74       15.70      6.08 o 
   4   3   9      767.25      791.63     52.34 o 
   5   3   9     5511.69     5600.37    163.22 o 
   6   3   9     1640.10     1624.24     91.56 o 
   7   3   9      387.72      495.15     78.01 o 
   8   3   9      341.14      435.40     79.03 o 
  -5   4   9       27.59       15.73     32.74 o 
  -4   4   9       84.73       83.48     21.47 o 
  -3   4   9     3297.65     3172.76    107.83 o 
  -2   4   9       52.78       54.32     15.00 o 
  -1   4   9     2912.26     3007.20     94.05 o 
   0   4   9     3495.79     3459.93     95.83 o 
   1   4   9      302.68      293.72     17.16 o 
   2   4   9     1273.35     1270.21     36.42 o 
   3   4   9     8121.57     8067.79     67.59 o 
   4   4   9      261.40      277.69     17.68 o 
   5   4   9     4883.07     4953.87    101.76 o 
   6   4   9      641.04      679.00     44.65 o 
   7   4   9       30.28       14.84     17.54 o 
   8   4   9     1162.66     1359.62    137.53 o 
  -5   5   9       16.92       41.30     24.52 o 
  -4   5   9      262.80      252.78     54.39 o 
  -3   5   9     4984.93     5375.63    233.99 o 
  -2   5   9     4382.78     4440.03    201.05 o 
  -1   5   9      794.75      746.21     59.61 o 
   0   5   9     3143.00     3148.19     97.64 o 
   1   5   9      673.78      647.07     30.70 o 
   2   5   9      538.80      488.99     30.02 o 
   3   5   9     9362.96     8723.06    159.62 o 
   4   5   9      946.96      974.63     41.57 o 
   5   5   9      223.66      223.51     24.79 o 
   6   5   9      433.59      418.29     37.70 o 
   7   5   9      621.77      572.84     67.84 o 
   8   5   9      650.76      674.40     96.84 o 
  -4   6   9      492.07      488.79     78.19 o 
  -3   6   9     1806.63     1975.33    148.28 o 
  -2   6   9     5915.00     6514.18    256.45 o 
  -1   6   9      214.55      165.67     19.62 o 
   0   6   9      282.53      285.60     17.95 o 
   1   6   9     6745.44     6908.86    138.59 o 
   2   6   9       79.43       72.23     11.87 o 
   3   6   9     3016.34     3115.98    172.67 o 
   4   6   9     1211.41     1231.93     51.46 o 
   5   6   9       58.23       44.95     11.42 o 
   6   6   9      638.76      628.72     49.07 o 
   7   6   9     3560.22     3637.09    210.39 o 
   8   6   9       65.32       38.88     25.02 o 
  -4   7   9     2459.78     2685.88    190.41 o 
  -3   7   9      636.57      673.57     90.94 o 
  -2   7   9      318.30      366.51     64.62 o 
  -1   7   9      203.45      219.73     47.44 o 
   0   7   9      333.90      374.09     60.23 o 
   1   7   9     4163.16     4023.31    119.82 o 
   2   7   9     2884.11     3024.60     89.24 o 
   3   7   9       88.78       85.27     16.89 o 
   4   7   9       80.84       68.76     16.80 o 
   5   7   9     1684.61     1673.80     67.69 o 
   6   7   9        0.81       -7.93      7.06 o 
   7   7   9     2324.54     2360.08    207.20 o 
   8   7   9      162.79       91.41     35.28 o 
  -3   8   9       24.33       25.18     19.54 o 
  -2   8   9      180.04      261.34     57.07 o 
  -1   8   9     1630.39     1731.08    139.71 o 
   0   8   9      803.43      767.62     91.22 o 
   1   8   9     1023.51     1088.83    106.14 o 
   2   8   9      486.73      568.96     76.53 o 
   3   8   9      189.75      189.29     36.90 o 
   4   8   9     1622.98     1638.54     77.66 o 
   5   8   9     5740.48     5629.71    129.85 o 
   6   8   9      202.65      176.44     28.91 o 
   7   8   9      459.79      437.62     48.18 o 
  -2   9   9       17.12       45.76     25.54 o 
  -1   9   9     3640.43     3725.98    216.63 o 
   0   9   9     4339.74     4809.45    240.65 o 
   1   9   9      176.18      230.36     51.99 o 
   2   9   9      176.18      203.26     49.02 o 
   3   9   9     1659.26     1893.19    147.53 o 
   4   9   9      313.88      262.01     57.03 o 
   5   9   9     1936.38     1824.03    101.69 o 
   6   9   9      573.13      620.31     47.17 o 
   7   9   9       10.24       20.02     20.69 o 
  -1  10   9      788.34      747.31    101.76 o 
   0  10   9      795.89      970.41    113.55 o 
   1  10   9       13.67       18.45     18.75 o 
   2  10   9      658.83      695.15     93.80 o 
   3  10   9     4293.49     4005.43    227.24 o 
   4  10   9     1895.90     1770.74    152.19 o 
   5  10   9      272.65      250.77     67.18 o 
   6  10   9      165.61      164.32     44.50 o 
   2  11   9        0.09       -6.03     15.13 o 
   3  11   9     2101.38     2201.32    175.63 o 
   5  11   9       79.31       54.85     30.54 o 
  -1  -6  10        0.57        1.72      4.97 o 
   0  -6  10     1469.38     1619.30    156.18 o 
   1  -6  10      769.38      727.36    105.04 o 
   2  -6  10       90.86       72.93     35.21 o 
  -3  -5  10      194.13      228.06     52.84 o 
  -2  -5  10     2375.56     2335.85    121.26 o 
  -1  -5  10     1817.38     1734.81    100.30 o 
   0  -5  10       68.61       74.87     21.79 o 
   1  -5  10       67.49       54.55     17.85 o 
   2  -5  10      877.47      914.81    112.88 o 
   3  -5  10       74.19       39.95     27.81 o 
   4  -5  10     3263.52     3156.62    213.58 o 
  -4  -4  10      908.87      883.50    104.00 o 
  -3  -4  10      946.25      943.51     77.09 o 
  -2  -4  10     1737.37     1865.64    106.32 o 
  -1  -4  10     3679.60     3838.30    141.86 o 
   0  -4  10        0.42       -7.48      8.14 o 
   1  -4  10      547.25      585.53     50.89 o 
   2  -4  10     5225.74     5268.17    149.25 o 
   3  -4  10      272.92      322.07     65.18 o 
   4  -4  10     1562.29     1459.52    141.39 o 
   5  -4  10      157.52      120.91     43.98 o 
  -4  -3  10     2243.47     2003.23    151.25 o 
  -3  -3  10     4615.04     4451.49    160.44 o 
  -2  -3  10      184.89      172.65     30.56 o 
  -1  -3  10       48.08       34.93     14.79 o 
   0  -3  10     1278.72     1402.85     76.80 o 
   1  -3  10      198.03      149.58     23.91 o 
   2  -3  10     2840.25     3020.48    100.98 o 
   3  -3  10     2175.59     2385.26    172.42 o 
   4  -3  10       33.62       18.58     17.59 o 
   5  -3  10      416.56      439.04     77.32 o 
  -5  -2  10      722.34      591.21     87.00 o 
  -4  -2  10     1862.73     1758.14    136.50 o 
  -3  -2  10     2323.69     2208.17    109.24 o 
  -2  -2  10      110.29       98.91     22.76 o 
  -1  -2  10      557.72      633.63     51.28 o 
   0  -2  10     3159.54     3262.48    107.41 o 
   1  -2  10     1327.19     1386.32     64.23 o 
   2  -2  10     1264.29     1391.58    101.33 o 
   3  -2  10     1615.47     1687.97     62.44 o 
   4  -2  10      160.20      138.90     40.81 o 
   5  -2  10      524.87      629.89     89.56 o 
   6  -2  10     2498.33     2711.40    193.71 o 
  -5  -1  10     2097.48     1891.45    151.49 o 
  -4  -1  10        6.55        1.86      7.20 o 
  -3  -1  10       58.02       73.43     14.35 o 
  -2  -1  10      925.30      953.80     53.27 o 
  -1  -1  10      255.23      257.89     13.04 o 
   0  -1  10     5215.21     5317.31    128.22 o 
   1  -1  10     5583.18     5635.17    112.95 o 
   2  -1  10       13.92       19.78      3.95 o 
   3  -1  10      577.80      611.94     80.72 o 
   4  -1  10     3828.62     4059.65    213.44 o 
   5  -1  10      102.98      105.36     35.92 o 
   6  -1  10     1517.48     1547.89    142.81 o 
   7  -1  10      437.30      400.89     78.12 o 
  -5   0  10     1450.51     1352.05     85.07 o 
  -4   0  10      490.38      512.46     48.21 o 
  -3   0  10        0.75       -2.23      9.18 o 
  -2   0  10     5144.22     5475.95    116.11 o 
  -1   0  10     2870.47     3030.98    132.07 o 
   0   0  10     1877.80     1925.24     71.70 o 
   1   0  10       19.54       21.31      5.95 o 
   2   0  10      346.23      359.92     59.24 o 
   3   0  10     1968.34     1953.39    139.29 o 
   4   0  10     6779.03     7256.97    277.25 o 
   5   0  10      950.27     1009.56    106.99 o 
   6   0  10      440.20      506.45     80.40 o 
   7   0  10       10.64       -2.85     16.03 o 
  -5   1  10      302.57      293.35     40.23 o 
  -4   1  10     1355.49     1299.03     77.68 o 
  -3   1  10      316.67      333.42     35.67 o 
  -2   1  10     6601.94     6429.16    162.86 o 
  -1   1  10     5350.61     5381.80    118.20 o 
   0   1  10      209.55      205.68     16.66 o 
   1   1  10      211.93      218.73     12.14 o 
   2   1  10     2124.87     2133.45    139.28 o 
   3   1  10      527.14      505.85     32.19 o 
   4   1  10     3126.67     2955.39    268.90 o 
   5   1  10     1290.33     1331.68    120.12 o 
   6   1  10       12.43       13.15     15.61 o 
   7   1  10     1147.94     1239.77    129.91 o 
  -5   2  10       58.70       59.51     18.15 o 
  -4   2  10     4095.90     4103.04    140.60 o 
  -3   2  10     2742.59     2696.93    103.82 o 
  -2   2  10      401.53      446.09     28.55 o 
  -1   2  10     1480.03     1425.33     46.78 o 
   0   2  10       15.26        5.61      5.51 o 
   1   2  10      127.64      130.78     18.24 o 
   2   2  10     8796.59     8854.60    196.26 o 
   3   2  10     3891.06     3625.54    209.19 o 
   4   2  10     1280.05     1133.23     71.19 o 
   5   2  10       48.13       30.51     12.07 o 
   6   2  10      584.49      752.29     93.14 o 
   7   2  10      437.42      416.85     74.57 o 
   8   2  10     1551.90     1515.00    149.62 o 
  -5   3  10        2.00      -10.48     19.19 o 
  -4   3  10     1241.56     1151.47     76.28 o 
  -3   3  10     4056.39     4095.22    158.22 o 
  -2   3  10      160.26      159.07     19.99 o 
  -1   3  10        6.95        5.84      5.44 o 
   0   3  10     5858.85     6037.59    159.54 o 
   1   3  10      485.38      488.40     20.99 o 
   2   3  10     4334.87     4268.89    121.53 o 
   3   3  10      586.91      550.14     32.87 o 
   4   3  10       61.85       40.86     12.33 o 
   5   3  10     1681.32     1527.38    102.46 o 
   6   3  10     3413.04     3446.25    196.14 o 
   7   3  10      436.83      448.56     75.48 o 
   8   3  10      399.54      447.61     80.12 o 
  -5   4  10     2278.68     2227.49    117.33 o 
  -4   4  10       87.14       59.65     31.29 o 
  -3   4  10     1587.77     1607.36     86.09 o 
  -2   4  10      451.81      432.66     32.88 o 
  -1   4  10       59.86       62.05     10.26 o 
   0   4  10     6055.93     6511.85    150.18 o 
   1   4  10     2036.38     1962.88     55.77 o 
   2   4  10       21.56       22.86      4.39 o 
   3   4  10       66.20       53.61     11.09 o 
   4   4  10     1690.60     1562.50    141.48 o 
   5   4  10       30.04       41.55     19.15 o 
   6   4  10     3484.74     3754.25    201.57 o 
   7   4  10      962.38     1040.93    113.60 o 
   8   4  10       34.26       21.52     20.70 o 
  -5   5  10     3188.26     3064.13    202.61 o 
  -4   5  10       14.06        9.61     13.16 o 
  -3   5  10       86.68       68.17     27.11 o 
  -2   5  10     5013.09     5005.13    218.14 o 
  -1   5  10     1107.09     1043.85    121.83 o 
   0   5  10     1147.26     1178.73     50.41 o 
   1   5  10     2724.25     2643.08    104.63 o 
   2   5  10      319.46      291.20     20.09 o 
   3   5  10      684.73      686.49     23.86 o 
   4   5  10     8668.33     8585.32    131.70 o 
   5   5  10      581.02      630.62     48.14 o 
   6   5  10     1361.21     1505.67    125.54 o 
   7   5  10        2.61       -2.66      6.03 o 
   8   5  10      105.05      122.23     41.59 o 
  -4   6  10       87.56       94.73     36.27 o 
  -3   6  10        2.62       21.15     17.90 o 
  -2   6  10     2919.57     3221.81    184.79 o 
  -1   6  10     5188.12     5047.19    220.18 o 
   0   6  10        8.04       -1.61      3.44 o 
   1   6  10        0.01        3.12      6.20 o 
   2   6  10     3636.39     3422.71    180.34 o 
   3   6  10       21.22       27.10      7.47 o 
   4   6  10     6169.65     6135.04    113.32 o 
   5   6  10     1290.15     1317.49     63.12 o 
   6   6  10       72.63       57.71     25.34 o 
   7   6  10      471.75      453.97     74.10 o 
   8   6  10      805.33      865.03    110.00 o 
  -3   7  10     1897.59     1946.42    157.44 o 
  -2   7  10     1423.28     1452.26    130.60 o 
  -1   7  10     3678.05     3788.46    200.19 o 
   0   7  10        8.70        4.23     10.33 o 
   1   7  10      618.78      592.21     33.66 o 
   2   7  10     4664.89     4724.84    149.21 o 
   3   7  10      711.07      742.84     40.59 o 
   4   7  10      661.82      668.43     40.33 o 
   5   7  10      151.19      155.10     25.36 o 
   6   7  10       19.81       44.39     21.99 o 
   7   7  10      298.09      297.16     59.32 o 
   8   7  10     2025.63     2057.17    167.69 o 
  -3   8  10     2843.84     2812.40    197.88 o 
  -2   8  10       11.03        3.59      9.83 o 
  -1   8  10      114.95      139.16     40.81 o 
   0   8  10     1175.78     1260.24    118.44 o 
   1   8  10       76.28       77.38     28.99 o 
   2   8  10     2537.52     2608.18    165.61 o 
   3   8  10     2225.94     2217.61     84.82 o 
   4   8  10       92.02       72.54     17.31 o 
   5   8  10      259.71      271.60     28.16 o 
   6   8  10     3138.86     2969.06    166.95 o 
   7   8  10        8.38       18.98     15.69 o 
  -2   9  10       18.03       29.51     21.79 o 
  -1   9  10      134.34      146.98     44.08 o 
   0   9  10     2705.70     2922.84    190.85 o 
   1   9  10     2192.95     2276.56    163.98 o 
   2   9  10      265.90      289.63     58.89 o 
   3   9  10      139.33      152.79     42.73 o 
   4   9  10      541.28      660.66     89.43 o 
   5   9  10      734.00      800.29     68.39 o 
   6   9  10     2471.14     2402.29    183.65 o 
   0  10  10     1888.29     1965.41    164.24 o 
   1  10  10     1698.96     1628.15    146.79 o 
   2  10  10       36.15       40.60     25.31 o 
   3  10  10      396.70      518.08     82.91 o 
   4  10  10     2609.42     2429.89    179.53 o 
   5  10  10      105.15      119.41     28.80 o 
   0  -5  11      642.97      582.19     95.77 o 
   1  -5  11      309.51      358.22     76.70 o 
  -3  -4  11      456.06      335.60     60.71 o 
  -2  -4  11       23.36       20.52     12.84 o 
  -1  -4  11     2006.04     1977.39    116.89 o 
   0  -4  11     3132.83     3326.72    221.91 o 
   1  -4  11        8.22        4.95     15.58 o 
   2  -4  11      116.84      124.84     43.55 o 
   3  -4  11     2318.37     2467.39    188.88 o 
  -3  -3  11     2013.20     1964.58    192.15 o 
  -2  -3  11     2506.95     2387.39    132.16 o 
  -1  -3  11      887.18      906.55     66.77 o 
   0  -3  11     1704.80     1673.33    112.57 o 
   1  -3  11      357.06      370.18     71.95 o 
   2  -3  11      628.24      638.28     92.63 o 
   3  -3  11     4829.43     5196.29    266.22 o 
   4  -3  11      466.09      423.36     76.82 o 
  -4  -2  11      179.53      208.57     48.37 o 
  -3  -2  11     3322.78     3136.80    207.00 o 
  -2  -2  11     5332.33     5106.02    161.64 o 
  -1  -2  11       38.86       44.65     14.58 o 
   0  -2  11       48.28       61.77     16.11 o 
   1  -2  11     2036.63     1984.66    121.02 o 
   2  -2  11       12.73       40.84     23.68 o 
   3  -2  11     1793.37     2185.54    167.78 o 
   4  -2  11     1915.13     1818.64    155.89 o 
   5  -2  11       27.34       39.80     26.43 o 
  -4  -1  11     1510.84     1297.69    118.86 o 
  -3  -1  11      850.71      789.54     77.50 o 
  -2  -1  11      384.46      351.61     40.85 o 
  -1  -1  11        0.50        7.10      9.14 o 
   0  -1  11       22.15       34.61     10.65 o 
   1  -1  11     2499.89     2467.50     74.71 o 
   2  -1  11     2723.51     3089.57    190.74 o 
   3  -1  11       55.62       49.18     24.81 o 
   4  -1  11        3.32       25.46     19.96 o 
   5  -1  11     1238.20     1151.15    123.98 o 
   6  -1  11      144.13      146.24     48.38 o 
  -4   0  11     1906.00     1787.05    135.50 o 
  -3   0  11      165.74      168.31     22.03 o 
  -2   0  11      163.05      142.95     18.48 o 
  -1   0  11     2798.17     2841.41     67.82 o 
   0   0  11      792.05      845.64     48.83 o 
   1   0  11     4863.00     4874.15    105.34 o 
   2   0  11     1778.96     1913.33    144.76 o 
   3   0  11      222.64      282.12     57.56 o 
   4   0  11     1224.22     1218.12    119.25 o 
   5   0  11     3987.36     4450.45    236.12 o 
   6   0  11      136.76      156.94     46.58 o 
  -5   1  11        0.20        4.19     20.29 o 
  -4   1  11     1301.59     1208.10     76.15 o 
  -3   1  11       33.92       18.91     15.96 o 
  -2   1  11      257.18      281.20     26.22 o 
  -1   1  11     5524.84     5734.70    206.55 o 
   0   1  11     5643.66     5770.56    190.96 o 
   1   1  11       93.61       95.24     31.05 o 
   2   1  11      506.40      487.26     71.16 o 
   3   1  11     1012.46      821.05    117.65 o 
   4   1  11      617.20      705.67     88.01 o 
   5   1  11     3784.66     4205.12    224.06 o 
   6   1  11     1273.60     1319.46    130.69 o 
   7   1  11       30.51       14.82     19.11 o 
  -5   2  11      368.17      319.77     43.00 o 
  -4   2  11       14.04       19.54     10.68 o 
  -3   2  11     4015.31     3932.44    127.99 o 
  -2   2  11     1173.13     1156.81     54.71 o 
  -1   2  11     2332.77     2401.41     75.67 o 
   0   2  11     3111.08     3295.73     73.44 o 
   1   2  11      304.89      316.11     28.67 o 
   2   2  11      544.15      523.22     35.55 o 
   3   2  11     5242.85     4858.15    433.55 o 
   4   2  11     2062.13     2320.51    155.43 o 
   5   2  11     1794.66     1916.18    146.80 o 
   6   2  11      598.25      574.93     84.03 o 
   7   2  11      179.74      265.60     60.93 o 
  -4   3  11      134.15      115.98     39.77 o 
  -3   3  11     3990.45     3834.24    163.83 o 
  -2   3  11     2960.19     2983.33     89.80 o 
  -1   3  11       11.20       13.20      5.19 o 
   0   3  11      337.13      312.90     24.79 o 
   1   3  11      911.28      954.09     34.96 o 
   2   3  11       28.81       25.96      9.15 o 
   3   3  11     5262.65     4806.90    514.62 o 
   4   3  11     2030.26     1846.61    252.24 o 
   5   3  11      153.73      155.46     40.99 o 
   6   3  11      455.35      448.61     73.23 o 
   7   3  11     1534.25     1629.72    147.46 o 
  -4   4  11      675.01      655.20     60.58 o 
  -3   4  11      407.11      458.90     46.80 o 
  -2   4  11     2701.78     2708.17    118.52 o 
  -1   4  11      192.44      174.42     21.20 o 
   0   4  11      186.40      190.27     17.78 o 
   1   4  11     8034.84     7606.94    299.60 o 
   2   4  11      631.26      657.94     48.78 o 
   3   4  11     1449.11     1489.08     72.97 o 
   4   4  11       25.07       31.03     12.25 o 
   5   4  11        5.26        4.91     13.79 o 
   6   4  11      676.31      778.19     94.86 o 
   7   4  11     2204.27     2501.11    181.07 o 
  -4   5  11     4590.98     4635.40    239.51 o 
  -3   5  11        9.62       26.56     19.85 o 
  -2   5  11      207.16      183.66     43.48 o 
  -1   5  11     2206.12     2170.00     92.88 o 
   0   5  11      110.17      100.64     13.04 o 
   1   5  11     3429.12     3420.78    231.24 o 
   2   5  11     1471.87     1420.41     50.63 o 
   3   5  11       16.43       12.92      8.54 o 
   4   5  11      539.72      523.88     46.75 o 
   5   5  11     3997.98     4343.11    205.57 o 
   6   5  11      258.43      284.18     56.08 o 
   7   5  11     1884.86     1843.63    152.85 o 
   8   5  11      120.68      107.51     41.10 o 
  -3   6  11       21.65       61.42     29.26 o 
  -2   6  11      187.43      242.76     51.88 o 
  -1   6  11     4092.69     4384.91    208.68 o 
   0   6  11     2745.37     2820.53    100.93 o 
   1   6  11      382.14      359.92     28.47 o 
   2   6  11     1016.35     1052.10     62.78 o 
   3   6  11      225.44      204.01     28.32 o 
   4   6  11       69.14       35.33     14.00 o 
   5   6  11     5321.54     5810.63    232.48 o 
   6   6  11      868.96      893.24     96.90 o 
   7   6  11      234.97      216.40     52.49 o 
  -3   7  11      422.84      448.36     77.37 o 
  -2   7  11      108.35       90.35     35.01 o 
  -1   7  11     1297.96     1301.00    119.53 o 
   0   7  11     4831.35     4607.43    219.70 o 
   1   7  11       63.37       49.25     25.84 o 
   2   7  11      365.40      414.51     38.82 o 
   3   7  11     4017.34     4134.88    126.70 o 
   4   7  11       34.26       43.55     10.58 o 
   5   7  11     1556.05     1474.63     84.06 o 
   6   7  11      386.40      309.36     57.26 o 
   7   7  11       11.10       11.55     17.72 o 
  -2   8  11     2204.98     2392.58    177.34 o 
  -1   8  11      381.88      443.01     73.55 o 
   0   8  11      272.47      224.84     51.43 o 
   1   8  11      827.46      864.95     97.39 o 
   2   8  11      342.97      298.60     57.86 o 
   3   8  11     3839.11     3811.33    204.28 o 
   4   8  11     1647.14     1632.61     82.45 o 
   5   8  11        0.75       -1.35      7.21 o 
   6   8  11        1.32       20.88     16.30 o 
   7   8  11      481.92      504.93     76.39 o 
  -1   9  11       37.28       16.24     20.93 o 
   0   9  11      232.84      274.52     60.53 o 
   1   9  11     1980.60     1864.91    150.38 o 
   2   9  11      175.06      171.36     45.48 o 
   3   9  11      815.82      780.16     97.91 o 
   4   9  11      556.42      578.94     84.02 o 
   5   9  11       91.51       93.12     35.59 o 
   0  10  11        5.30      -10.94     17.09 o 
   1  10  11     2710.93     2831.00    195.45 o 
   2  10  11     2778.81     2869.57    196.31 o 
   3  10  11       45.21       63.99     32.05 o 
   4  10  11       30.17       75.65     32.75 o 
   5  10  11      914.21     1004.58    119.17 o 
  -1  -3  12      446.22      433.63     83.80 o 
   0  -3  12     1153.25     1305.07    141.31 o 
   1  -3  12     2417.39     2343.01    190.62 o 
   2  -3  12       30.81       51.77     33.08 o 
   3  -3  12      454.40      436.71     81.90 o 
  -2  -2  12     3235.96     3343.70    224.73 o 
  -1  -2  12     5256.49     5538.60    288.96 o 
   0  -2  12      125.50      130.56     44.47 o 
   1  -2  12       97.37       69.09     34.92 o 
   2  -2  12      874.68      950.43    114.88 o 
   3  -2  12      284.71      313.12     67.32 o 
   4  -2  12     3264.44     3541.58    228.12 o 
  -3  -1  12      801.16      776.54     67.23 o 
  -2  -1  12     2160.40     2065.93    165.15 o 
  -1  -1  12     2706.12     2808.66    198.03 o 
   0  -1  12        7.56       23.38     20.54 o 
   1  -1  12      287.36      292.96     64.67 o 
   2  -1  12     2311.99     2562.86    184.02 o 
   3  -1  12      638.57      802.95    103.66 o 
   4  -1  12      880.65      826.77    106.96 o 
   5  -1  12      569.95      574.80     91.37 o 
  -4   0  12     2795.61     2474.47    164.02 o 
  -3   0  12     2735.90     2607.99    194.57 o 
  -2   0  12       22.04       18.20      9.86 o 
  -1   0  12       13.62       24.21     12.92 o 
   0   0  12      405.96      432.72     75.07 o 
   1   0  12        5.56        7.07     13.21 o 
   2   0  12     2983.29     3440.06    205.23 o 
   3   0  12     3927.34     4357.19    233.52 o 
   4   0  12       53.19       51.51     27.70 o 
   5   0  12      154.90      206.33     54.42 o 
   6   0  12     1559.97     1780.79    161.28 o 
  -4   1  12      540.32      548.15     76.89 o 
  -3   1  12     1624.95     1601.39    118.85 o 
  -2   1  12      196.59      183.91     29.57 o 
  -1   1  12       25.07       28.77     10.84 o 
   0   1  12     3242.76     3254.16     93.68 o 
   1   1  12     1356.63     1411.47    128.65 o 
   2   1  12     1113.09     1144.77    114.89 o 
   3   1  12        1.62       61.52     27.67 o 
   4   1  12      867.12      920.91    106.13 o 
   5   1  12     1258.28     1298.52    129.59 o 
   6   1  12     3345.20     3508.18    223.16 o 
  -4   2  12      173.13      173.93     42.59 o 
  -3   2  12      410.62      434.23     48.21 o 
  -2   2  12     1554.42     1542.66     64.77 o 
  -1   2  12      641.93      633.30     37.64 o 
   0   2  12     5922.99     6104.15    138.56 o 
   1   2  12     4471.36     4625.43    107.24 o 
   2   2  12        4.63      -14.41     16.47 o 
   3   2  12      444.04      493.28     74.64 o 
   4   2  12     2060.34     2191.23    159.09 o 
   5   2  12        7.20        7.59     11.66 o 
   6   2  12     1240.32     1230.96    127.86 o 
  -4   3  12      207.30      212.90     34.05 o 
  -3   3  12        3.53        1.45      6.93 o 
  -2   3  12     4549.66     4457.23    113.22 o 
  -1   3  12     2014.90     2124.19     71.33 o 
   0   3  12      479.99      528.66     44.52 o 
   1   3  12      754.18      715.96     49.03 o 
   2   3  12        0.63       14.72     20.63 o 
   3   3  12       11.63       23.96     17.55 o 
   4   3  12     5314.81     5603.12    247.29 o 
   5   3  12     2151.29     2522.37    171.83 o 
   6   3  12      368.47      316.85     63.62 o 
   7   3  12       17.23       50.19     26.43 o 
  -3   4  12        6.28        4.99     11.82 o 
  -2   4  12     1377.06     1416.69    113.97 o 
  -1   4  12     2382.94     2419.49    102.35 o 
   0   4  12      378.59      368.53     38.60 o 
   1   4  12      156.08      150.08     30.47 o 
   2   4  12     3551.75     3565.68    153.50 o 
   3   4  12      563.06      630.63     48.84 o 
   4   4  12     3165.72     3412.59    186.47 o 
   5   4  12      734.82      777.58     93.74 o 
   6   4  12        0.07      -11.86     14.21 o 
   7   4  12      717.40      594.67     90.77 o 
  -3   5  12     2286.44     2129.61    156.34 o 
  -2   5  12       92.95       83.03     28.50 o 
  -1   5  12     1133.16     1069.11     68.50 o 
   0   5  12      182.22      218.30     29.92 o 
   1   5  12       58.37       58.45     16.24 o 
   2   5  12     4952.86     5243.51    144.35 o 
   3   5  12      933.09     1033.23     98.49 o 
   4   5  12      176.01      159.74     26.71 o 
   5   5  12      276.01      243.01     51.78 o 
   6   5  12      407.89      353.81     65.12 o 
   7   5  12       17.52       29.51     24.01 o 
  -3   6  12     4452.11     4631.04    240.68 o 
  -2   6  12        1.40      -22.01     17.32 o 
  -1   6  12       68.09       49.28     22.80 o 
   0   6  12     5105.58     5192.98    195.77 o 
   1   6  12      622.05      657.60     51.69 o 
   2   6  12     1427.50     1393.46     75.66 o 
   3   6  12     1692.23     1736.12     85.50 o 
   4   6  12       79.77       70.53     18.66 o 
   5   6  12      780.90      694.83     83.82 o 
   6   6  12     3270.51     3210.99    190.94 o 
   7   6  12      130.86      165.21     46.60 o 
  -2   7  12      111.29      107.04     36.77 o 
  -1   7  12      107.46      110.43     36.45 o 
   0   7  12     2885.04     2897.77    177.04 o 
   1   7  12     2940.84     3025.81    174.56 o 
   2   7  12       21.67       16.48     20.73 o 
   3   7  12       91.28      102.06     21.17 o 
   4   7  12     1992.11     1967.11     94.64 o 
   5   7  12        1.32        2.98     17.55 o 
   6   7  12     2619.62     2533.53    165.17 o 
   7   7  12      465.51      475.46     76.67 o 
  -1   8  12      792.75      862.69    104.32 o 
   0   8  12      645.96      702.85     92.13 o 
   1   8  12     2364.38     2396.37    164.90 o 
   2   8  12        0.07       15.27     16.27 o 
   3   8  12      124.54      146.71     42.24 o 
   4   8  12     3253.40     3184.62    189.71 o 
   5   8  12      298.90      264.37     57.43 o 
   6   8  12      159.40      146.25     39.00 o 
   0   9  12       56.61       57.07     29.81 o 
   1   9  12       97.74       58.32     26.21 o 
   2   9  12     1030.33      928.49    107.36 o 
   3   9  12       63.87       29.37     25.05 o 
   4   9  12     1714.46     1685.06    145.27 o 
   5   9  12      564.59      576.48     85.88 o 
   1  10  12      113.96       99.58     37.98 o 
   2  10  12     2326.30     2104.89    169.59 o 
   3  10  12     1473.00     1404.00    138.77 o 
   4  10  12       73.98       58.12     31.14 o 
   0  -2  13     1638.11     1657.80    163.02 o 
   1  -2  13      552.48      592.47     97.23 o 
   2  -2  13      842.56     1171.27    134.89 o 
  -2  -1  13      150.31      151.77     50.83 o 
  -1  -1  13     2545.32     2840.40    208.34 o 
   0  -1  13     4781.30     4942.37    274.22 o 
   1  -1  13       30.05       36.35     25.63 o 
   2  -1  13      186.16      211.72     55.22 o 
   3  -1  13     2014.07     2041.19    174.54 o 
   4  -1  13        0.57        7.00     14.46 o 
  -2   0  13     2340.46     2435.55    190.49 o 
  -1   0  13      424.17      425.88     79.45 o 
   0   0  13      575.34      636.48     95.59 o 
   1   0  13       73.22       93.79     39.29 o 
   2   0  13      251.42      218.50     54.40 o 
   3   0  13     2509.91     2748.90    194.88 o 
   4   0  13     1560.29     1607.87    153.10 o 
   5   0  13       90.62      118.89     43.79 o 
  -2   1  13     1776.69     1806.12    160.01 o 
  -1   1  13       99.65      153.75     46.11 o 
   0   1  13      206.93      219.61     55.33 o 
   1   1  13     1782.52     1892.31    157.70 o 
   2   1  13      257.45      213.75     53.48 o 
   3   1  13     2223.59     2412.36    178.55 o 
   4   1  13     1620.22     1617.61    148.02 o 
   5   1  13      199.56      258.17     61.96 o 
  -2   2  13      549.40      527.36     83.10 o 
  -1   2  13        1.39        7.31     11.38 o 
   0   2  13       53.95       80.77     31.14 o 
   1   2  13     4890.85     5314.60    257.74 o 
   2   2  13     3236.86     3249.65    198.98 o 
   3   2  13       60.86      122.02     38.96 o 
   4   2  13      119.81      148.29     44.61 o 
   5   2  13      390.21      407.08     74.44 o 
   6   2  13      487.58      431.79     78.95 o 
  -2   3  13       30.47       19.93     17.09 o 
  -1   3  13     2787.74     2855.22    181.52 o 
   0   3  13      886.43      844.59     99.79 o 
   1   3  13     3202.96     3185.99    192.13 o 
   2   3  13     1337.91     1490.27    129.74 o 
   3   3  13        1.64      -12.81     15.73 o 
   4   3  13      330.98      334.14     64.33 o 
   5   3  13     2571.88     2649.63    184.09 o 
   6   3  13      673.59      676.04     98.14 o 
  -3   4  13       67.33       54.75     25.69 o 
  -2   4  13        1.61        5.58     11.53 o 
  -1   4  13     3799.43     3760.24    132.23 o 
   0   4  13     2498.96     2444.12    102.55 o 
   1   4  13       35.66       39.42     13.79 o 
   2   4  13       22.35       21.17     13.55 o 
   3   4  13      588.12      591.72     48.40 o 
   4   4  13       70.93       84.89     33.20 o 
   5   4  13     3169.55     3430.75    204.33 o 
   6   4  13     1132.77     1140.53    123.38 o 
  -2   5  13      196.15      172.85     43.83 o 
  -1   5  13      267.01      252.78     34.76 o 
   0   5  13     1942.41     1961.63     93.80 o 
   1   5  13       90.93      124.74     23.97 o 
   2   5  13       87.81       95.51     20.56 o 
   3   5  13     3724.97     3837.57    128.45 o 
   4   5  13      755.21      777.74     91.76 o 
   5   5  13      714.20      662.00     86.95 o 
   6   5  13        2.85        4.05     13.66 o 
  -2   6  13     3071.53     2938.48    184.74 o 
  -1   6  13       13.71       -4.42     12.28 o 
   0   6  13       49.07       62.42     28.22 o 
   1   6  13     2309.09     2231.74     99.63 o 
   2   6  13       78.85       82.86     20.18 o 
   3   6  13     2422.79     2330.84    102.56 o 
   4   6  13     1133.77     1095.84     72.20 o 
   5   6  13       78.66       93.34     34.29 o 
   6   6  13      634.71      547.02     81.42 o 
  -1   7  13       65.21       33.66     22.72 o 
   0   7  13      125.45       94.56     34.92 o 
   1   7  13     4938.33     4924.08    225.94 o 
   2   7  13      956.92     1020.18    101.44 o 
   3   7  13      332.11      335.91     44.99 o 
   4   7  13      411.60      350.19     41.46 o 
   5   7  13       82.89       70.81     30.92 o 
   6   7  13       83.54       92.12     34.27 o 
   0   8  13      121.70       54.56     27.01 o 
   1   8  13     1469.06     1389.83    126.69 o 
   2   8  13     2994.88     2855.29    180.48 o 
   3   8  13      111.09      127.53     39.22 o 
   4   8  13      183.72      166.13     45.63 o 
   5   8  13     2305.92     2071.53    159.48 o 
   1   9  13      296.48      248.53     57.30 o 
   2   9  13      451.24      387.32     70.08 o 
   3   9  13      267.94      226.72     54.17 o 
   4   9  13       60.57       38.32     27.17 o 
  -1   0  14      507.66      438.32     83.36 o 
   0   0  14     1544.38     1395.45    147.47 o 
   1   0  14     2095.06     2079.97    178.98 o 
   2   0  14       26.44       13.97     19.48 o 
   3   0  14      212.06      217.95     57.70 o 
  -1   1  14     2325.47     2138.40    178.60 o 
   0   1  14      151.30      152.97     47.86 o 
   1   1  14       14.54       -5.78     17.62 o 
   2   1  14      748.47      680.06     99.32 o 
   3   1  14       11.53       -7.46     14.28 o 
   4   1  14     2102.92     2294.14    185.37 o 
  -2   2  14      495.22      429.52     78.99 o 
  -1   2  14      941.05      923.15    113.48 o 
   0   2  14      139.19      166.86     49.13 o 
   1   2  14      185.99      248.17     58.80 o 
   2   2  14     2555.49     2704.53    191.78 o 
   3   2  14     1261.36     1201.23    128.17 o 
   4   2  14      740.58      664.85     97.37 o 
   5   2  14       50.14       79.75     36.18 o 
  -2   3  14      100.12       48.72     25.13 o 
  -1   3  14       67.13       46.43     26.60 o 
   0   3  14      640.60      531.91     83.28 o 
   1   3  14      415.03      447.58     76.59 o 
   2   3  14     3717.99     3843.17    221.99 o 
   3   3  14     3134.44     3222.27    204.01 o 
   4   3  14        6.90       42.71     28.02 o 
   5   3  14      345.87      382.57     73.36 o 
  -1   4  14        3.36       23.14     17.39 o 
   0   4  14     4520.39     4508.09    231.77 o 
   1   4  14     1575.55     1554.71    136.32 o 
   2   4  14      629.23      611.78     85.72 o 
   3   4  14      424.58      401.16     70.09 o 
   4   4  14        1.98       21.10     18.54 o 
   5   4  14      272.07      233.96     56.82 o 
   6   4  14     2018.79     1887.20    164.28 o 
   0   5  14     2144.93     1964.82    144.69 o 
   1   5  14     1575.14     1673.52    135.24 o 
   2   5  14       30.52       28.08     20.72 o 
   3   5  14       63.01       44.27     24.12 o 
   4   5  14     1837.10     1955.32    152.73 o 
   5   5  14      157.49      191.49     49.71 o 
   6   5  14     1248.27     1175.61    127.39 o 
  -1   6  14     1165.15     1132.51    111.04 o 
   0   6  14        6.04       24.01     16.85 o 
   1   6  14      756.73      633.83     77.27 o 
   2   6  14       85.64       88.81     21.22 o 
   3   6  14        6.79       -9.54     11.44 o 
   4   6  14     3208.85     3064.34    124.48 o 
   5   6  14      530.11      532.70     80.74 o 
   0   7  14        1.68        3.29     12.60 o 
   1   7  14        5.74      -18.72     17.89 o 
   2   7  14     2782.92     2338.95    155.73 o 
   3   7  14      410.10      365.23     61.38 o 
   4   7  14      940.82      863.88     95.26 o 
   5   7  14      431.76      434.64     69.74 o 
   1   8  14       38.20      -12.38     16.22 o 
   2   8  14     2514.42     2322.95    164.72 o 
   3   8  14     1419.66     1282.08    121.71 o 
   4   8  14        0.46       23.10     20.29 o 
   1   1  15      466.11      403.10     81.53 o 
   2   1  15      354.07      295.10     68.13 o 
   0   2  15     1672.14     1573.23    154.45 o 
   1   2  15       19.57       48.79     34.59 o 
   2   2  15      370.29      318.78     70.24 o 
   3   2  15     1097.05      963.86    120.31 o 
   0   3  15      508.53      484.13     84.53 o 
   1   3  15       46.83       21.13     20.28 o 
   2   3  15       26.34       19.27     17.85 o 
   3   3  15     2358.37     2355.33    183.40 o 
   4   3  15     1972.51     1771.60    161.00 o 
   0   4  15        0.87       31.54     22.10 o 
   1   4  15     2088.47     1946.78    161.07 o 
   2   4  15      897.43      924.20    110.84 o 
   3   4  15     1680.60     1528.39    143.02 o 
   4   4  15     1294.26     1203.08    129.49 o 
   1   5  15     3655.52     3400.26    203.60 o 
   2   5  15     1241.88     1225.01    123.74 o 
   3   5  15       19.32       29.70     20.73 o 
   4   5  15        0.25       -4.23     13.52 o 
   3   6  15      129.59       85.90     28.86 o 
   4   6  15      233.99      172.17     48.98 o 
                                                 
